# Supplementary material for: 4-(4-Chloro­phen­yl)-4-hy­droxy­piperidinium maleate maleic acid solvate
Source: Acta Crystallogr Sect E Struct Rep Online. 2010 Jul 14;66(Pt 8):o2012–3. doi: 10.1107/S1600536810026917 (PMC3007433; doi:10.1107/S1600536810026917)
Supplement: Supplementary file 1 [file e-66-o2012-sup1.cif]

##############################################################################
###                                                                        ###
###        Electronic paper (Acta Crystallographica Section E)             ###
###                                                                        ###
##############################################################################
#                                                                            #
# This CIF contains the data in a paper accepted for publication in Acta     #
# Crystallographica Section E. It conforms to the requirements of Notes      #
# for Authors for Section E, and has been peer reviewed under the auspices   #
# of the IUCr Commission on Journals.                                        #
#                                                                            #
# Full details of the Crystallographic Information File format               #
# are given in the paper "The Crystallographic Information File (CIF):       #
# a New Standard Archive File for Crystallography" by S. R. Hall, F. H.      #
# Allen and I. D. Brown [Acta Cryst. (1991), A47, 655-685].                  #
#                                                                            #
# The current version of the core CIF dictionary is obtainable from          #
# ftp://ftp.iucr.org/pub/cif_core.dic. The current version number is 2.4.    #
#                                                                            #
# Software is freely available for graphical display of the structure(s) in  #
# this CIF.  For information consult the CIF home page http://www.iucr.org/  #
# cif/home.html                                                              #
#                                                                            #
# This file may be used for bona fide research purposes within the           #
# scientific community so long as proper attribution is given to the journal # 
# article from which it was obtained.                                        #
#                                                                            #
##############################################################################
                                             
data_global
_audit_creation_method     SHELXL-97
_journal_date_recd_electronic     2010-07-04
_journal_date_accepted     2010-07-07
_journal_name_full     'Acta Crystallographica, Section E'
_journal_year     2010
_journal_volume     66
_journal_issue      8
_journal_page_first     o2012
_journal_page_last     o2013
_journal_paper_category     QO
_journal_coeditor_code     WM2372
_publ_contact_author_name     'Jasinski, Jerry P.'
_publ_contact_author_address
;
Department of Chemistry
Keene State College
229 Main Street
Keene, New Hampshire 03435, USA
;
_publ_contact_author_email     jjasinski@keene.edu
_publ_contact_author_fax     ?
_publ_contact_author_phone     '603 358-2563'
_publ_section_title
;
4-(4-Chlorophenyl)-4-hydroxypiperidinium maleate maleic acid solvate
;
loop_
    _publ_author_name
    _publ_author_address
    'Jasinski, Jerry P.'
;
Department of Chemistry
Keene State College
229 Main Street
Keene, NH 03435-2001, USA
;
    'Pek, Albert E.'
;
Department of Chemistry
Keene State College
229 Main Street
Keene, NH 03435-2001, USA
;
    'Siddaraju, B. P.'
;
Department of Studies in Chemistry
V.V Puram College of Science
Bangalore 560 004, India
;
    'Yathirajan, H. S.'
;
Department of Studies in Chemistry
University of Mysore
Manasagangotri, Mysore 570 006, India
;
    'Narayana, B.'
;
Department of Studies in Chemistry
Mangalore University
Mangalagangotri, 574 199, India
;
data_I
_chemical_name_systematic
;
4-(4-Chlorophenyl)-4-hydroxypiperidinium maleate maleic acid solvate
;
_chemical_name_common     ?
_chemical_formula_moiety     'C11 H15 Cl N O +, C4 H3 O4 -, C4 H4 O4'
_chemical_formula_sum     'C19 H22 Cl N O9'
_chemical_formula_iupac     'C11 H15 Cl N O +, C4 H3 O4 -, C4 H4 O4'
_chemical_formula_weight     443.83
_chemical_melting_point     ?
_symmetry_cell_setting     monoclinic
_symmetry_space_group_name_H-M     'C 2/c'
_symmetry_space_group_name_Hall     '-C 2yc'
loop_
    _symmetry_equiv_pos_as_xyz
    'x, y, z'
    '-x, y, -z+1/2'
    'x+1/2, y+1/2, z'
    '-x+1/2, y+1/2, -z+1/2'
    '-x, -y, -z'
    'x, -y, z-1/2'
    '-x+1/2, -y+1/2, -z'
    'x+1/2, -y+1/2, z-1/2'
_cell_length_a     19.282(7)
_cell_length_b     7.867(3)
_cell_length_c     25.115(9)
_cell_angle_alpha     90.00
_cell_angle_beta     91.545(5)
_cell_angle_gamma     90.00
_cell_volume     3808(2)
_cell_formula_units_Z     8
_cell_measurement_reflns_used     8484
_cell_measurement_theta_min     2.63
_cell_measurement_theta_max     31.29
_cell_measurement_temperature     100
_exptl_crystal_description     block
_exptl_crystal_colour     yellow
_exptl_crystal_size_max     0.52
_exptl_crystal_size_mid     0.41
_exptl_crystal_size_min     0.39
_exptl_crystal_density_diffrn     1.548
_exptl_crystal_density_meas     ?
_exptl_crystal_density_method     'not measured'
_exptl_crystal_F_000     1856
_exptl_absorpt_coefficient_mu     0.257
_exptl_absorpt_correction_type     multi-scan
_exptl_absorpt_process_details     '(SADABS; Bruker, 2008)'
_exptl_absorpt_correction_T_min     0.8781
_exptl_absorpt_correction_T_max     0.9065
_exptl_special_details
;
;
_diffrn_ambient_temperature     100
_diffrn_radiation_type     MoK\a
_diffrn_radiation_wavelength     0.71073
_diffrn_radiation_source     'fine-focus sealed tube'
_diffrn_radiation_monochromator     graphite
_diffrn_measurement_device_type     'Bruker APEXII CCD'
_diffrn_measurement_method     '\w scans'
_diffrn_detector_area_resol_mean     ?
_diffrn_reflns_number     18187
_diffrn_reflns_av_R_equivalents     0.0214
_diffrn_reflns_av_sigmaI/netI     0.0229
_diffrn_reflns_theta_min     1.62
_diffrn_reflns_theta_max     31.32
_diffrn_reflns_theta_full     25.00
_diffrn_measured_fraction_theta_max     0.934
_diffrn_measured_fraction_theta_full     1.000
_diffrn_reflns_limit_h_min     -27
_diffrn_reflns_limit_h_max     27
_diffrn_reflns_limit_k_min     -11
_diffrn_reflns_limit_k_max     11
_diffrn_reflns_limit_l_min     -35
_diffrn_reflns_limit_l_max     35
_refine_special_details
;
Refinement of <i>F</i>^2^ against ALL reflections. The weighted <i>R</i>-factor
<i>wR</i> and goodness of fit <i>S</i> are based on <i>F</i>^2^, conventional
<i>R</i>-factors <i>R</i> are based on <i>F</i>, with <i>F</i> set to zero for
negative <i>F</i>^2^. The threshold expression of <i>F</i>^2^ >
\s(<i>F</i>^2^) is used only for calculating <i>R</i>-factors(gt) <i>etc</i>.
and is not relevant to the choice of reflections for refinement.
<i>R</i>-factors based on <i>F</i>^2^ are statistically about twice as large
as those based on <i>F</i>, and <i>R</i>- factors based on ALL data will be
even larger.
;
_reflns_number_total     5841
_reflns_number_gt     5194
_reflns_threshold_expression     I>2sigma(I)
_refine_ls_structure_factor_coef     Fsqd
_refine_ls_matrix_type     full
_refine_ls_R_factor_all     0.0393
_refine_ls_R_factor_gt     0.0342
_refine_ls_wR_factor_gt     0.0879
_refine_ls_wR_factor_ref     0.0921
_refine_ls_goodness_of_fit_ref     1.028
_refine_ls_restrained_S_all     1.028
_refine_ls_number_reflns     5841
_refine_ls_number_parameters     292
_refine_ls_number_restraints     0
_refine_ls_hydrogen_treatment     mixed
_refine_ls_weighting_scheme     calc
_refine_ls_weighting_details
         'calc w=1/[\s^2^(Fo^2^)+(0.0463P)^2^+3.2429P] where P=(Fo^2^+2Fc^2^)/3'
_atom_sites_solution_hydrogens     geom
_atom_sites_solution_primary     direct
_atom_sites_solution_secondary     difmap
_refine_ls_shift/su_max     0.001
_refine_ls_shift/su_mean     0.000
_refine_diff_density_max     0.484
_refine_diff_density_min     -0.228
_refine_ls_extinction_method     none
_refine_ls_extinction_coef     ?
loop_
    _atom_type_symbol
    _atom_type_description
    _atom_type_scat_dispersion_real
    _atom_type_scat_dispersion_imag
    _atom_type_scat_source
    'C' 'C' 0.0033 0.0016
                         'International Tables Vol C Tables 4.2.6.8 and 6.1.1.4'
    'H' 'H' 0.0000 0.0000
                         'International Tables Vol C Tables 4.2.6.8 and 6.1.1.4'
    'N' 'N' 0.0061 0.0033
                         'International Tables Vol C Tables 4.2.6.8 and 6.1.1.4'
    'O' 'O' 0.0106 0.0060
                         'International Tables Vol C Tables 4.2.6.8 and 6.1.1.4'
    'Cl' 'Cl' 0.1484 0.1585
                         'International Tables Vol C Tables 4.2.6.8 and 6.1.1.4'
_computing_data_collection     'APEX2 (Bruker, 2008)'
_computing_cell_refinement     'SAINT (Bruker, 2008)'
_computing_data_reduction     'SAINT (Bruker, 2008)'
_computing_structure_solution     '<i>SHELXS97</i> (Sheldrick, 2008)'
_computing_structure_refinement     '<i>SHELXL97</i> (Sheldrick, 2008)'
_computing_molecular_graphics     '<i>SHELXTL</i> (Sheldrick, 2008)'
_computing_publication_material     '<i>SHELXTL</i> (Sheldrick, 2008)'
loop_
    _atom_site_type_symbol
    _atom_site_label
    _atom_site_fract_x
    _atom_site_fract_y
    _atom_site_fract_z
    _atom_site_U_iso_or_equiv
    _atom_site_adp_type
    _atom_site_calc_flag
    _atom_site_refinement_flags
    _atom_site_occupancy
    _atom_site_disorder_assembly
    _atom_site_disorder_group
    Cl Cl1 0.480203(14) 0.66435(4) 0.161617(11) 0.02088(7) Uani d . 1 . .
    O O4B 0.16691(4) 0.58804(10) 0.50337(3) 0.01619(15) Uani d . 1 . .
    O O3B 0.22900(4) 0.66101(10) 0.42453(3) 0.01604(15) Uani d . 1 . .
    C C5B 0.20779(5) 0.56565(13) 0.38519(4) 0.01359(18) Uani d . 1 . .
    C C4B 0.14848(6) 0.44620(14) 0.39300(4) 0.01543(19) Uani d . 1 . .
    H H4B 0.1353 0.3844 0.3628 0.019 Uiso calc R 1 . .
    C C2B 0.11909(5) 0.47937(13) 0.49149(4) 0.01414(19) Uani d . 1 . .
    C C3B 0.11113(6) 0.41304(14) 0.43602(4) 0.01520(19) Uani d . 1 . .
    H H3B 0.0747 0.3371 0.4304 0.018 Uiso calc R 1 . .
    O O3A 0.46151(4) 0.35880(11) 0.96021(3) 0.01793(16) Uani d . 1 . .
    C C2A 0.44308(6) 0.35385(13) 1.00654(4) 0.01452(19) Uani d . 1 . .
    C C3A 0.38419(6) 0.45056(14) 1.02827(4) 0.0163(2) Uani d . 1 . .
    H H3A 0.3766 0.4349 1.0644 0.020 Uiso calc R 1 . .
    C C5A 0.33654(6) 0.61984(14) 0.94690(4) 0.01610(19) Uani d . 1 . .
    C C4A 0.34039(6) 0.55740(14) 1.00297(4) 0.0162(2) Uani d . 1 . .
    H H4A 0.3060 0.6007 1.0244 0.019 Uiso calc R 1 . .
    O O1A 0.47414(4) 0.26101(10) 1.04317(3) 0.01712(16) Uani d . 1 . .
    O O2A 0.29197(4) 0.72438(11) 0.93499(3) 0.02023(17) Uani d . 1 . .
    O O1B 0.07936(4) 0.42630(10) 0.52580(3) 0.01788(16) Uani d . 1 . .
    O O2B 0.23403(4) 0.57247(10) 0.34108(3) 0.01693(16) Uani d . 1 . .
    C C4C 0.37887(5) 0.24201(13) 0.25343(4) 0.01180(18) Uani d . 1 . .
    C C1C 0.44091(5) 0.50191(14) 0.19706(4) 0.01430(19) Uani d . 1 . .
    C C6C 0.39980(5) 0.54258(13) 0.23944(4) 0.01428(19) Uani d . 1 . .
    H H6C 0.3928 0.6554 0.2490 0.017 Uiso calc R 1 . .
    C C5C 0.36902(5) 0.41155(13) 0.26767(4) 0.01336(18) Uani d . 1 . .
    H H5C 0.3415 0.4374 0.2964 0.016 Uiso calc R 1 . .
    C C3C 0.42116(5) 0.20613(14) 0.21058(4) 0.01490(19) Uani d . 1 . .
    H H3C 0.4287 0.0936 0.2010 0.018 Uiso calc R 1 . .
    C C2C 0.45221(6) 0.33510(14) 0.18203(4) 0.0161(2) Uani d . 1 . .
    H H2C 0.4800 0.3100 0.1534 0.019 Uiso calc R 1 . .
    O O1C 0.33643(4) -0.04881(10) 0.24944(3) 0.01551(15) Uani d . 1 . .
    H H1C 0.3122 -0.0211 0.2235 0.023 Uiso calc R 1 . .
    C C10C 0.39685(5) 0.03445(13) 0.32796(4) 0.01363(18) Uani d . 1 . .
    H H10A 0.4395 -0.0037 0.3123 0.016 Uiso calc R 1 . .
    H H10B 0.4080 0.1291 0.3514 0.016 Uiso calc R 1 . .
    C C8C 0.27733(5) 0.14407(13) 0.30800(4) 0.01358(18) Uani d . 1 . .
    H H8C1 0.2841 0.2427 0.3307 0.016 Uiso calc R 1 . .
    H H8C2 0.2444 0.1744 0.2797 0.016 Uiso calc R 1 . .
    C C7C 0.34665(5) 0.09495(13) 0.28369(4) 0.01154(17) Uani d . 1 . .
    C C9C 0.36671(5) -0.10930(14) 0.36035(4) 0.01464(19) Uani d . 1 . .
    H H9C1 0.3594 -0.2083 0.3379 0.018 Uiso calc R 1 . .
    H H9C2 0.3989 -0.1401 0.3891 0.018 Uiso calc R 1 . .
    C C11C 0.24805(5) -0.00126(14) 0.34043(4) 0.01492(19) Uani d . 1 . .
    H H11A 0.2054 0.0348 0.3566 0.018 Uiso calc R 1 . .
    H H11B 0.2374 -0.0968 0.3172 0.018 Uiso calc R 1 . .
    N N1C 0.29935(5) -0.05450(12) 0.38279(3) 0.01394(17) Uani d . 1 . .
    O O4A 0.38012(5) 0.56565(12) 0.91126(3) 0.02079(17) Uani d . 1 . .
    H H13C 0.2810(9) -0.142(2) 0.3999(7) 0.026(4) Uiso d . 1 . .
    H H14C 0.3072(8) 0.031(2) 0.4050(7) 0.024(4) Uiso d . 1 . .
    H H1A 0.4103(10) 0.490(3) 0.9264(8) 0.042(5) Uiso d . 1 . .
    H H2A 0.5113(11) 0.206(3) 1.0307(8) 0.049(6) Uiso d . 1 . .
    H H1B 0.1992(12) 0.629(3) 0.4638(9) 0.059(6) Uiso d . 1 . .
loop_
    _atom_site_aniso_label
    _atom_site_aniso_U_11
    _atom_site_aniso_U_22
    _atom_site_aniso_U_33
    _atom_site_aniso_U_12
    _atom_site_aniso_U_13
    _atom_site_aniso_U_23
    Cl1 0.01862(13) 0.02183(14) 0.02233(13) -0.00193(9) 0.00295(9) 0.01083(10)
    O4B 0.0190(4) 0.0170(4) 0.0125(3) -0.0050(3) -0.0001(3) -0.0003(3)
    O3B 0.0197(4) 0.0149(4) 0.0136(3) -0.0050(3) 0.0016(3) -0.0013(3)
    C5B 0.0153(4) 0.0120(4) 0.0134(4) 0.0008(3) -0.0006(3) 0.0011(3)
    C4B 0.0185(5) 0.0139(5) 0.0138(4) -0.0022(4) -0.0015(4) -0.0018(3)
    C2B 0.0158(5) 0.0126(4) 0.0139(4) -0.0002(4) -0.0009(3) 0.0011(3)
    C3B 0.0172(5) 0.0140(5) 0.0143(4) -0.0022(4) -0.0017(4) -0.0009(3)
    O3A 0.0202(4) 0.0188(4) 0.0150(3) 0.0024(3) 0.0031(3) 0.0004(3)
    C2A 0.0154(5) 0.0122(4) 0.0160(4) -0.0015(3) 0.0007(3) -0.0003(3)
    C3A 0.0191(5) 0.0153(5) 0.0146(4) 0.0008(4) 0.0027(4) 0.0000(4)
    C5A 0.0168(5) 0.0136(5) 0.0178(5) -0.0020(4) -0.0011(4) 0.0008(4)
    C4A 0.0171(5) 0.0145(5) 0.0170(5) 0.0005(4) 0.0022(4) -0.0005(4)
    O1A 0.0181(4) 0.0173(4) 0.0159(3) 0.0041(3) 0.0010(3) 0.0013(3)
    O2A 0.0195(4) 0.0164(4) 0.0246(4) 0.0012(3) -0.0029(3) 0.0038(3)
    O1B 0.0198(4) 0.0188(4) 0.0151(3) -0.0042(3) 0.0025(3) 0.0011(3)
    O2B 0.0191(4) 0.0187(4) 0.0131(3) -0.0003(3) 0.0019(3) 0.0003(3)
    C4C 0.0123(4) 0.0121(4) 0.0110(4) -0.0001(3) -0.0002(3) 0.0005(3)
    C1C 0.0122(4) 0.0171(5) 0.0136(4) -0.0018(4) -0.0003(3) 0.0057(4)
    C6C 0.0151(4) 0.0124(4) 0.0154(4) -0.0006(4) 0.0004(3) 0.0013(3)
    C5C 0.0152(4) 0.0129(4) 0.0122(4) -0.0001(3) 0.0023(3) -0.0003(3)
    C3C 0.0155(5) 0.0144(5) 0.0149(4) 0.0006(4) 0.0018(3) -0.0003(4)
    C2C 0.0158(5) 0.0197(5) 0.0128(4) 0.0010(4) 0.0035(3) 0.0013(4)
    O1C 0.0234(4) 0.0113(3) 0.0117(3) -0.0010(3) -0.0014(3) -0.0015(3)
    C10C 0.0133(4) 0.0147(5) 0.0129(4) 0.0004(3) 0.0004(3) 0.0017(3)
    C8C 0.0133(4) 0.0128(4) 0.0147(4) 0.0006(3) 0.0014(3) 0.0030(3)
    C7C 0.0139(4) 0.0100(4) 0.0107(4) -0.0004(3) 0.0006(3) -0.0003(3)
    C9C 0.0161(5) 0.0143(5) 0.0135(4) 0.0015(4) 0.0005(3) 0.0019(3)
    C11C 0.0133(4) 0.0160(5) 0.0154(4) -0.0015(4) 0.0002(3) 0.0033(4)
    N1C 0.0172(4) 0.0136(4) 0.0110(4) -0.0017(3) 0.0011(3) 0.0011(3)
    O4A 0.0230(4) 0.0236(4) 0.0157(4) 0.0043(3) 0.0010(3) 0.0026(3)
_geom_special_details
;
All e.s.d.'s (except the e.s.d. in the dihedral angle between two l.s. planes)
are estimated using the full covariance matrix. The cell e.s.d.'s are taken
into account individually in the estimation of e.s.d.'s in distances, angles
and torsion angles; correlations between e.s.d.'s in cell parameters are only
used when they are defined by crystal symmetry. An approximate (isotropic)
treatment of cell e.s.d.'s is used for estimating e.s.d.'s involving l.s.
planes.
;
loop_
    _geom_bond_atom_site_label_1
    _geom_bond_atom_site_label_2
    _geom_bond_site_symmetry_2
    _geom_bond_distance
    _geom_bond_publ_flag
    Cl1 C1C . 1.7424(11) ?
    O4B C2B . 1.2865(13) ?
    O4B H1B . 1.23(2) ?
    O3B C5B . 1.2978(13) ?
    O3B H1B . 1.18(2) ?
    C5B O2B . 1.2315(13) ?
    C5B C4B . 1.4972(15) ?
    C4B C3B . 1.3403(15) ?
    C4B H4B . 0.9300 ?
    C2B O1B . 1.2408(13) ?
    C2B C3B . 1.4917(15) ?
    C3B H3B . 0.9300 ?
    O3A C2A . 1.2265(13) ?
    C2A O1A . 1.3072(13) ?
    C2A C3A . 1.4830(15) ?
    C3A C4A . 1.3396(16) ?
    C3A H3A . 0.9300 ?
    C5A O2A . 1.2209(14) ?
    C5A O4A . 1.3153(14) ?
    C5A C4A . 1.4912(16) ?
    C4A H4A . 0.9300 ?
    O1A H2A . 0.90(2) ?
    C4C C5C . 1.3952(15) ?
    C4C C3C . 1.3965(14) ?
    C4C C7C . 1.5255(14) ?
    C1C C6C . 1.3816(15) ?
    C1C C2C . 1.3844(16) ?
    C6C C5C . 1.3929(14) ?
    C6C H6C . 0.9300 ?
    C5C H5C . 0.9300 ?
    C3C C2C . 1.3876(15) ?
    C3C H3C . 0.9300 ?
    C2C H2C . 0.9300 ?
    O1C C7C . 1.4314(12) ?
    O1C H1C . 0.8200 ?
    C10C C9C . 1.5178(15) ?
    C10C C7C . 1.5301(15) ?
    C10C H10A . 0.9700 ?
    C10C H10B . 0.9700 ?
    C8C C11C . 1.5212(15) ?
    C8C C7C . 1.5339(15) ?
    C8C H8C1 . 0.9700 ?
    C8C H8C2 . 0.9700 ?
    C9C N1C . 1.4932(14) ?
    C9C H9C1 . 0.9700 ?
    C9C H9C2 . 0.9700 ?
    C11C N1C . 1.4930(14) ?
    C11C H11A . 0.9700 ?
    C11C H11B . 0.9700 ?
    N1C H13C . 0.890(17) ?
    N1C H14C . 0.887(17) ?
    O4A H1A . 0.91(2) ?
loop_
    _geom_angle_atom_site_label_1
    _geom_angle_atom_site_label_2
    _geom_angle_atom_site_label_3
    _geom_angle_site_symmetry_1
    _geom_angle_site_symmetry_3
    _geom_angle
    _geom_angle_publ_flag
    C2B O4B H1B . . 111.1(10) ?
    C5B O3B H1B . . 111.1(11) ?
    O2B C5B O3B . . 122.07(10) ?
    O2B C5B C4B . . 118.62(9) ?
    O3B C5B C4B . . 119.30(9) ?
    C3B C4B C5B . . 131.05(10) ?
    C3B C4B H4B . . 114.5 ?
    C5B C4B H4B . . 114.5 ?
    O1B C2B O4B . . 120.98(10) ?
    O1B C2B C3B . . 118.74(10) ?
    O4B C2B C3B . . 120.28(9) ?
    C4B C3B C2B . . 129.85(10) ?
    C4B C3B H3B . . 115.1 ?
    C2B C3B H3B . . 115.1 ?
    O3A C2A O1A . . 123.13(10) ?
    O3A C2A C3A . . 125.25(10) ?
    O1A C2A C3A . . 111.63(9) ?
    C4A C3A C2A . . 128.80(10) ?
    C4A C3A H3A . . 115.6 ?
    C2A C3A H3A . . 115.6 ?
    O2A C5A O4A . . 120.67(10) ?
    O2A C5A C4A . . 118.03(10) ?
    O4A C5A C4A . . 121.29(10) ?
    C3A C4A C5A . . 132.01(10) ?
    C3A C4A H4A . . 114.0 ?
    C5A C4A H4A . . 114.0 ?
    C2A O1A H2A . . 112.2(13) ?
    C5C C4C C3C . . 118.49(9) ?
    C5C C4C C7C . . 122.50(9) ?
    C3C C4C C7C . . 118.99(9) ?
    C6C C1C C2C . . 121.83(9) ?
    C6C C1C Cl1 . . 119.35(9) ?
    C2C C1C Cl1 . . 118.82(8) ?
    C1C C6C C5C . . 118.81(10) ?
    C1C C6C H6C . . 120.6 ?
    C5C C6C H6C . . 120.6 ?
    C6C C5C C4C . . 120.95(9) ?
    C6C C5C H5C . . 119.5 ?
    C4C C5C H5C . . 119.5 ?
    C2C C3C C4C . . 121.30(10) ?
    C2C C3C H3C . . 119.3 ?
    C4C C3C H3C . . 119.3 ?
    C1C C2C C3C . . 118.61(10) ?
    C1C C2C H2C . . 120.7 ?
    C3C C2C H2C . . 120.7 ?
    C7C O1C H1C . . 109.5 ?
    C9C C10C C7C . . 112.16(9) ?
    C9C C10C H10A . . 109.2 ?
    C7C C10C H10A . . 109.2 ?
    C9C C10C H10B . . 109.2 ?
    C7C C10C H10B . . 109.2 ?
    H10A C10C H10B . . 107.9 ?
    C11C C8C C7C . . 111.33(9) ?
    C11C C8C H8C1 . . 109.4 ?
    C7C C8C H8C1 . . 109.4 ?
    C11C C8C H8C2 . . 109.4 ?
    C7C C8C H8C2 . . 109.4 ?
    H8C1 C8C H8C2 . . 108.0 ?
    O1C C7C C4C . . 110.55(8) ?
    O1C C7C C10C . . 105.37(8) ?
    C4C C7C C10C . . 109.86(8) ?
    O1C C7C C8C . . 109.32(8) ?
    C4C C7C C8C . . 112.22(8) ?
    C10C C7C C8C . . 109.28(8) ?
    N1C C9C C10C . . 109.67(9) ?
    N1C C9C H9C1 . . 109.7 ?
    C10C C9C H9C1 . . 109.7 ?
    N1C C9C H9C2 . . 109.7 ?
    C10C C9C H9C2 . . 109.7 ?
    H9C1 C9C H9C2 . . 108.2 ?
    N1C C11C C8C . . 110.12(9) ?
    N1C C11C H11A . . 109.6 ?
    C8C C11C H11A . . 109.6 ?
    N1C C11C H11B . . 109.6 ?
    C8C C11C H11B . . 109.6 ?
    H11A C11C H11B . . 108.1 ?
    C11C N1C C9C . . 112.23(8) ?
    C11C N1C H13C . . 107.2(11) ?
    C9C N1C H13C . . 108.7(11) ?
    C11C N1C H14C . . 109.4(11) ?
    C9C N1C H14C . . 108.7(10) ?
    H13C N1C H14C . . 110.6(15) ?
    C5A O4A H1A . . 110.0(12) ?
loop_
    _geom_torsion_atom_site_label_1
    _geom_torsion_atom_site_label_2
    _geom_torsion_atom_site_label_3
    _geom_torsion_atom_site_label_4
    _geom_torsion_site_symmetry_1
    _geom_torsion_site_symmetry_2
    _geom_torsion_site_symmetry_3
    _geom_torsion_site_symmetry_4
    _geom_torsion
    _geom_torsion_publ_flag
    O2B C5B C4B C3B . . . . 179.66(11) ?
    O3B C5B C4B C3B . . . . -1.76(18) ?
    C5B C4B C3B C2B . . . . -3.5(2) ?
    O1B C2B C3B C4B . . . . -177.70(11) ?
    O4B C2B C3B C4B . . . . 1.50(18) ?
    O3A C2A C3A C4A . . . . 0.66(19) ?
    O1A C2A C3A C4A . . . . -179.62(11) ?
    C2A C3A C4A C5A . . . . -2.4(2) ?
    O2A C5A C4A C3A . . . . -176.96(12) ?
    O4A C5A C4A C3A . . . . 2.41(19) ?
    C2C C1C C6C C5C . . . . 0.00(16) ?
    Cl1 C1C C6C C5C . . . . -179.61(8) ?
    C1C C6C C5C C4C . . . . -0.44(16) ?
    C3C C4C C5C C6C . . . . 0.87(15) ?
    C7C C4C C5C C6C . . . . 179.36(9) ?
    C5C C4C C3C C2C . . . . -0.88(16) ?
    C7C C4C C3C C2C . . . . -179.42(9) ?
    C6C C1C C2C C3C . . . . 0.00(16) ?
    Cl1 C1C C2C C3C . . . . 179.61(8) ?
    C4C C3C C2C C1C . . . . 0.45(16) ?
    C5C C4C C7C O1C . . . . 152.93(9) ?
    C3C C4C C7C O1C . . . . -28.58(13) ?
    C5C C4C C7C C10C . . . . -91.18(12) ?
    C3C C4C C7C C10C . . . . 87.30(11) ?
    C5C C4C C7C C8C . . . . 30.61(13) ?
    C3C C4C C7C C8C . . . . -150.91(9) ?
    C9C C10C C7C O1C . . . . -62.30(10) ?
    C9C C10C C7C C4C . . . . 178.59(8) ?
    C9C C10C C7C C8C . . . . 55.07(11) ?
    C11C C8C C7C O1C . . . . 60.01(11) ?
    C11C C8C C7C C4C . . . . -176.97(8) ?
    C11C C8C C7C C10C . . . . -54.84(11) ?
    C7C C10C C9C N1C . . . . -56.43(11) ?
    C7C C8C C11C N1C . . . . 56.71(11) ?
    C8C C11C N1C C9C . . . . -58.48(11) ?
    C10C C9C N1C C11C . . . . 57.97(11) ?
loop_
    _geom_hbond_atom_site_label_D
    _geom_hbond_atom_site_label_H
    _geom_hbond_atom_site_label_A
    _geom_hbond_site_symmetry_A
    _geom_hbond_distance_DH
    _geom_hbond_distance_HA
    _geom_hbond_distance_DA
    _geom_hbond_angle_DHA
    O1C H1C O2B 4_545 0.82 1.97 2.7852(13) 170.7
    O1A H2A O1B 8_556 0.90(2) 1.68(2) 2.5546(13) 162(2)
    N1C H13C O3B 1_545 0.890(17) 1.954(18) 2.8328(14) 168.6(16)
    N1C H14C O2A 6_565 0.887(17) 2.087(17) 2.9144(15) 154.9(15)
    O4A H1A O3A . 0.91(2) 1.65(2) 2.5531(13) 173.7(19)
    O3B H1B O4B . 1.18(2) 1.23(2) 2.4108(12) 177(2)
