# Supplementary material for: 4-(4-Chloro­phen­yl)-4-hy­droxy­piperidinium maleate maleic acid solvate
Source: Acta Crystallogr Sect E Struct Rep Online. 2010 Jul 14;66(Pt 8):o2012–3. doi: 10.1107/S1600536810026917 (PMC3007433; doi:10.1107/S1600536810026917)
Supplement: Supplementary file 2 [file e-66-o2012-Isup2.hkl]

# 
# h,k,l, Fc-squared, Fo-squared, sigma(Fo-squared) and status flag 
# 
data_I
_shelx_title ' 10mz278_0m in C2/c' 
_shelx_refln_list_code          4 
_shelx_F_calc_maximum      441.46 
_exptl_crystal_F_000      1856.00 
_reflns_d_resolution_high  0.6836 
 
loop_ 
 _symmetry_equiv_pos_as_xyz 
 'x, y, z' 
 '-x, y, -z+1/2' 
 'x+1/2, y+1/2, z' 
 '-x+1/2, y+1/2, -z+1/2' 
 '-x, -y, -z' 
 'x, -y, z-1/2' 
 '-x+1/2, -y+1/2, -z' 
 'x+1/2, -y+1/2, z-1/2' 
 
_cell_length_a    19.2824 
_cell_length_b     7.8670 
_cell_length_c    25.1148 
_cell_angle_alpha  90.000 
_cell_angle_beta   91.545 
_cell_angle_gamma  90.000 
 
_shelx_F_squared_multiplier     1.000 
 
loop_ 
 _refln_index_h 
 _refln_index_k 
 _refln_index_l 
 _refln_F_squared_calc 
 _refln_F_squared_meas 
 _refln_F_squared_sigma 
 _refln_observed_status 
   2   0   0     2764.51     2801.16    111.81 o 
   4   0   0    17396.01    17452.06    236.26 o 
   6   0   0       80.27      186.24      8.86 o 
   8   0   0    12660.56    13329.78    241.12 o 
  10   0   0     1434.45     1767.11     45.70 o 
  12   0   0     4218.68     4881.59     82.19 o 
  14   0   0      578.79      577.72     24.64 o 
  16   0   0     3763.64     3540.62     71.71 o 
  18   0   0     1066.51     1213.39     62.23 o 
  20   0   0     1686.00     1695.63     77.78 o 
  22   0   0     8601.69     8880.68    227.51 o 
  24   0   0       37.68       52.91     12.58 o 
  26   0   0      100.24       99.17     25.28 o 
   1   1   0     1274.55     1264.08     12.63 o 
   3   1   0    96953.31    93596.58    788.92 o 
   5   1   0     3627.68     3747.79     47.91 o 
   7   1   0     9081.98     9115.04     91.50 o 
   9   1   0     1264.19     1394.36     22.33 o 
  11   1   0      620.99      585.65     15.20 o 
  13   1   0    10667.09    10541.83    127.17 o 
  15   1   0      174.20      172.40     12.63 o 
  17   1   0      400.65      349.93     17.65 o 
  19   1   0        2.44       12.55      6.11 o 
  21   1   0       70.39       59.73     11.57 o 
  23   1   0        7.59       15.15      7.42 o 
  25   1   0      845.46      820.59     60.28 o 
  27   1   0      960.84     1030.60     73.89 o 
   0   2   0    68783.15    68702.70   1206.24 o 
   2   2   0    34801.42    35146.39    266.99 o 
   4   2   0    80696.68    81441.94    800.34 o 
   6   2   0     2168.56     2128.19     32.84 o 
   8   2   0      766.89      962.02     19.34 o 
  10   2   0      892.27      868.49     19.57 o 
  12   2   0     3283.39     3165.15     48.75 o 
  14   2   0      816.73      792.38     21.98 o 
  16   2   0     1289.44     1228.06     31.18 o 
  18   2   0     2426.91     2453.08     45.14 o 
  20   2   0     3432.27     3312.51     57.07 o 
  22   2   0      537.11      522.14     31.54 o 
  24   2   0      188.98      188.62     33.06 o 
  26   2   0       87.06       91.39     25.28 o 
   1   3   0    23027.72    23707.52    171.29 o 
   3   3   0    12695.83    13391.77    186.30 o 
   5   3   0    16837.48    17660.99    142.33 o 
   7   3   0     4580.01     4271.15     51.20 o 
   9   3   0     2554.78     2422.00     49.68 o 
  11   3   0      226.32      274.91     13.40 o 
  13   3   0     5057.51     5406.21     68.93 o 
  15   3   0      217.72      253.25     15.51 o 
  17   3   0     2275.74     2221.01     42.61 o 
  19   3   0       40.59       34.65      9.60 o 
  21   3   0      618.38      673.05     45.78 o 
  23   3   0      727.10      732.30     39.80 o 
  25   3   0       50.29       58.34     21.39 o 
   0   4   0     4757.17     4519.61     60.16 o 
   2   4   0      236.10      212.04     18.50 o 
   4   4   0      838.69      996.11     16.57 o 
   6   4   0     2869.09     3176.12     35.72 o 
   8   4   0        2.70       23.93      7.47 o 
  10   4   0     4081.49     4228.85     56.44 o 
  12   4   0      143.08      105.99     10.09 o 
  14   4   0      315.18      342.45     16.91 o 
  16   4   0     1627.24     1608.01     42.91 o 
  18   4   0      205.09      212.52     20.49 o 
  20   4   0      664.11      632.44     38.43 o 
  22   4   0     1303.35     1312.75     54.95 o 
  24   4   0      203.18      160.79     24.64 o 
   1   5   0     3741.38     3824.96     44.10 o 
   3   5   0       15.14       14.20      4.34 o 
   5   5   0     4290.18     4362.17     48.11 o 
   7   5   0      419.95      427.24     15.74 o 
   9   5   0       35.41       24.40      6.11 o 
  11   5   0       61.32       98.36     15.72 o 
  13   5   0      489.60      435.70     23.86 o 
  15   5   0      102.31       81.55     14.24 o 
  17   5   0      520.80      539.48     36.82 o 
  19   5   0      124.08       75.62     18.52 o 
  21   5   0        0.19       -3.55     11.15 o 
  23   5   0      762.90      788.43     84.59 o 
   0   6   0     2481.58     2534.05     55.67 o 
   2   6   0     7976.58     7913.08     79.35 o 
   4   6   0    20538.46    19826.68    169.01 o 
   6   6   0     1396.43     1303.41     29.05 o 
   8   6   0      104.17      116.87     10.63 o 
  10   6   0      416.01      363.90     20.88 o 
  12   6   0        2.70       22.88     27.85 o 
  14   6   0      542.36      559.49     30.12 o 
  16   6   0       82.18       55.99     16.53 o 
  18   6   0        1.85       -4.75     12.15 o 
  20   6   0       16.73        8.46     11.15 o 
  22   6   0      360.90      384.76     38.21 o 
   1   7   0     6378.91     6530.23     79.14 o 
   3   7   0     1088.09     1014.43     26.48 o 
   5   7   0      640.18      583.54     20.35 o 
   7   7   0      538.18      519.75     23.18 o 
   9   7   0     5462.91     5076.43     84.70 o 
  11   7   0      248.94      281.05     21.94 o 
  13   7   0      655.47      617.50     37.05 o 
  15   7   0       46.12       30.19     14.39 o 
  17   7   0      163.27      145.83     23.80 o 
  19   7   0       29.09       50.25     35.97 o 
  21   7   0       18.97       31.11     29.17 o 
   0   8   0     2487.99     2521.83     63.84 o 
   2   8   0      387.52      331.92     22.01 o 
   4   8   0      630.98      678.95     27.68 o 
   6   8   0      117.77      109.77     14.11 o 
   8   8   0        6.33       13.69      8.43 o 
  10   8   0     1188.98     1202.47     47.84 o 
  12   8   0      349.87      333.99     32.91 o 
  14   8   0      208.65      255.72     30.25 o 
  16   8   0      754.15      727.48     47.60 o 
  18   8   0        3.79       24.63     12.17 o 
   1   9   0     1606.72     1711.90     78.75 o 
   3   9   0     1868.78     1957.86     66.39 o 
   5   9   0     2076.73     1970.60     75.90 o 
   7   9   0     4026.37     4056.67     79.23 o 
   9   9   0       75.10       82.08     18.52 o 
  11   9   0       41.57       38.35     16.82 o 
  13   9   0     1078.18     1200.62     57.70 o 
  15   9   0       28.31       33.38     21.39 o 
   0  10   0     4437.98     4390.76    145.84 o 
   2  10   0      139.44      171.94     22.66 o 
   4  10   0      582.79      611.65     60.28 o 
   6  10   0      187.59      205.94     27.40 o 
   8  10   0        6.19       13.15     18.47 o 
  10  10   0      419.56      462.23     40.63 o 
  12  10   0      806.61      890.60     71.95 o 
   1  11   0      150.15      119.86     35.97 o 
   3  11   0       38.09       50.56     17.50 o 
   5  11   0       99.05       60.28     13.61 o 
 -27   1   1      392.24      486.13     60.28 o 
 -25   1   1      886.69      943.10     62.23 o 
 -23   1   1     2066.30     2018.95     52.74 o 
 -21   1   1      716.61      641.80     28.39 o 
 -19   1   1       16.70       35.11      7.41 o 
 -17   1   1       86.03       84.19      9.65 o 
 -15   1   1     1198.66     1048.52     20.98 o 
 -13   1   1       91.74       72.31      6.60 o 
 -11   1   1     7533.77     7741.54     80.14 o 
  -9   1   1     7940.30     8848.29     78.21 o 
  -7   1   1     4453.05     4617.60     50.18 o 
  -5   1   1     5972.24     5798.56     50.25 o 
  -3   1   1    13860.13    14472.10    125.47 o 
  -1   1   1     1930.91     1980.81     18.38 o 
   1   1   1     1241.43     1282.18     24.96 o 
   3   1   1    15043.05    14960.17    282.04 o 
   5   1   1    27039.57    27769.28    248.50 o 
   7   1   1    27264.81    28745.59    247.85 o 
   9   1   1      798.86      770.36     19.55 o 
  11   1   1     1480.82     1455.35     26.91 o 
  13   1   1     1362.62     1238.72     24.44 o 
  15   1   1     2585.53     2691.88     41.42 o 
  17   1   1     2609.02     2688.19     53.26 o 
  19   1   1      744.58      726.88     23.54 o 
  21   1   1     1336.32     1340.52     40.72 o 
  23   1   1      342.50      341.33     30.91 o 
  25   1   1     1572.43     1482.94     76.81 o 
 -26   2   1      695.16      694.20     56.39 o 
 -22   2   1      577.06      552.67     26.88 o 
 -20   2   1        1.49       13.97     10.38 o 
 -18   2   1      305.36      301.74     18.18 o 
 -16   2   1     1757.32     1746.38     35.40 o 
 -14   2   1     4373.85     4460.56     59.99 o 
 -12   2   1     2501.22     2582.44     32.52 o 
 -10   2   1     6074.11     6281.90     60.17 o 
  -8   2   1     1196.57     1112.22     25.47 o 
  -6   2   1     1409.85     1604.57     23.96 o 
  -4   2   1     3986.88     3795.31     49.52 o 
  -2   2   1     3194.77     2736.55     26.97 o 
   0   2   1     6568.93     6880.68     81.31 o 
   2   2   1        9.27       25.02      3.37 o 
   4   2   1   194882.84   188231.23   2476.62 o 
   6   2   1     9492.74    10384.54     99.64 o 
   8   2   1      126.08      141.47     18.66 o 
  10   2   1      161.37      198.25      7.98 o 
  12   2   1     1980.81     2120.78     27.96 o 
  14   2   1     3741.10     3711.69     60.62 o 
  16   2   1     6083.34     6213.80     78.88 o 
  18   2   1     1492.75     1445.98     33.70 o 
  20   2   1     2523.57     2667.77     49.98 o 
  22   2   1      108.13       89.28     15.77 o 
  24   2   1     2233.64     2214.82    103.06 o 
  26   2   1      676.97      620.31     66.11 o 
 -25   3   1      685.51      653.36     54.45 o 
 -23   3   1       35.50       11.67     13.61 o 
 -21   3   1      205.55      202.60     25.28 o 
 -19   3   1      322.97      327.88     19.41 o 
 -17   3   1      116.06       95.41     10.84 o 
 -15   3   1     1285.25     1206.88     28.77 o 
 -13   3   1      458.13      477.02     19.09 o 
 -11   3   1      539.59      612.79     17.89 o 
  -9   3   1      134.52      255.14     13.19 o 
  -7   3   1      563.78      686.67     21.89 o 
  -5   3   1     1944.47     2275.32     26.81 o 
  -3   3   1    27098.25    28896.06    224.89 o 
  -1   3   1      220.63      238.23      7.04 o 
   1   3   1     5226.36     5498.76     46.88 o 
   3   3   1    26575.50    28477.74    221.80 o 
   5   3   1     2293.21     2251.64     27.45 o 
   7   3   1     2452.86     2644.99     47.99 o 
   9   3   1     3503.68     3894.88     55.01 o 
  11   3   1     3374.15     3381.98     60.62 o 
  13   3   1     6636.13     6598.02     79.64 o 
  15   3   1      134.70      120.02     11.26 o 
  17   3   1      669.25      635.84     21.90 o 
  19   3   1       49.31       41.68     10.74 o 
  21   3   1      189.94      202.19     19.31 o 
  23   3   1       65.54       68.70     20.42 o 
  25   3   1     1130.52     1059.77     71.95 o 
 -24   4   1       20.52       58.34     19.45 o 
 -22   4   1      306.64      264.66     28.78 o 
 -20   4   1     3054.89     3095.67     84.55 o 
 -18   4   1        2.83        8.75     12.64 o 
 -16   4   1     1585.08     1680.82     36.50 o 
 -14   4   1     1727.36     1668.34     35.01 o 
 -12   4   1      425.88      436.97     17.96 o 
 -10   4   1      551.84      548.16     19.09 o 
  -8   4   1      188.87      208.02     19.91 o 
  -6   4   1     1940.76     1767.37     23.66 o 
  -4   4   1     1985.05     1833.62     24.86 o 
  -2   4   1      802.06      827.34     19.74 o 
   0   4   1     9819.22    10002.47     88.26 o 
   2   4   1      538.88      490.47     15.51 o 
   4   4   1     7406.03     8302.00     75.38 o 
   6   4   1    14628.14    15481.06    129.24 o 
   8   4   1     9549.61     9981.01    104.92 o 
  10   4   1      998.25      969.71     23.11 o 
  12   4   1      559.50      692.40     34.52 o 
  14   4   1      381.70      326.31     20.49 o 
  16   4   1      488.70      489.94     25.88 o 
  18   4   1     2092.17     2188.25     53.38 o 
  20   4   1     3455.06     3477.25     72.56 o 
  22   4   1     1054.05     1063.57     50.17 o 
  24   4   1       69.79       76.51     19.62 o 
 -25   5   1        0.42       11.67      9.72 o 
 -23   5   1      642.55      683.92     45.68 o 
 -21   5   1      743.83      710.41     41.79 o 
 -19   5   1      897.55      866.55     44.67 o 
 -17   5   1      803.28      777.64     40.54 o 
 -15   5   1     2078.68     1987.53     48.08 o 
 -13   5   1      414.72      435.67     23.86 o 
 -11   5   1     1752.20     1626.15     33.47 o 
  -9   5   1     5699.68     5418.46     72.69 o 
  -7   5   1     6078.86     6270.83     75.00 o 
  -5   5   1       13.89       11.99      4.44 o 
  -3   5   1       36.47       24.49      7.54 o 
  -1   5   1      151.10      150.88      8.64 o 
   1   5   1     9903.64    10139.68     92.43 o 
   3   5   1    13391.04    13998.13    121.40 o 
   5   5   1       26.85       68.74     18.87 o 
   7   5   1        0.43        7.63      4.43 o 
   9   5   1     3321.90     3413.03     50.55 o 
  11   5   1     2491.24     2337.89     41.41 o 
  13   5   1     7383.33     7420.39    108.32 o 
  15   5   1      111.07      124.14     15.24 o 
  17   5   1     1618.55     1599.86     46.28 o 
  19   5   1     3697.02     3377.65    130.28 o 
  21   5   1     1655.35     1750.34     65.30 o 
  23   5   1      129.43      148.05     24.75 o 
  25   5   1       75.37      128.34     40.84 o 
 -22   6   1      106.21       79.22     41.81 o 
 -20   6   1        2.24        0.57     14.58 o 
 -18   6   1     1203.60     1209.55     54.30 o 
 -16   6   1      337.95      265.53     28.78 o 
 -14   6   1     1263.96     1088.15     46.69 o 
 -12   6   1       44.86       25.07      9.06 o 
 -10   6   1      605.65      544.22     19.70 o 
  -8   6   1       63.61       38.92      7.01 o 
  -6   6   1       69.13       60.04      8.21 o 
  -4   6   1     1332.85     1316.12     27.09 o 
  -2   6   1      393.36      393.70     13.31 o 
   0   6   1       85.82       92.96      8.88 o 
   2   6   1     1521.18     1582.45     27.00 o 
   4   6   1      180.20      182.65     10.73 o 
   6   6   1    16379.27    16568.74    168.40 o 
   8   6   1      957.22      937.50     24.82 o 
  10   6   1      630.29      677.96     26.46 o 
  12   6   1      314.93      368.44     23.71 o 
  14   6   1      158.12      156.52     16.77 o 
  16   6   1       18.59       21.39     18.47 o 
  18   6   1      280.27      268.70     30.25 o 
  20   6   1        2.36       -2.40     10.24 o 
  22   6   1      232.24      222.43     35.97 o 
 -21   7   1      855.91     1022.82     79.73 o 
 -19   7   1        1.27        6.35     28.20 o 
 -17   7   1        2.50      -11.67     11.67 o 
 -15   7   1       48.73       37.32     14.39 o 
 -13   7   1     1565.26     1541.33    126.39 o 
 -11   7   1      355.07      380.53     23.10 o 
  -9   7   1     1936.02     1823.37     45.48 o 
  -7   7   1     4978.39     4618.31     66.72 o 
  -5   7   1      556.96      609.33     29.27 o 
  -3   7   1      429.39      482.55     18.18 o 
  -1   7   1     1836.89     1875.99     35.36 o 
   1   7   1     3084.33     2869.97     45.87 o 
   3   7   1     2134.20     2043.45     61.25 o 
   5   7   1     1995.18     1917.71     37.82 o 
   7   7   1      387.98      370.59     22.70 o 
   9   7   1     2258.98     2124.36     50.01 o 
  11   7   1        0.96       -6.73      6.73 o 
  13   7   1      449.38      508.87     39.73 o 
  15   7   1      892.14      782.51     41.92 o 
  17   7   1     1639.59     1599.84     63.20 o 
  19   7   1      102.42      115.21     21.92 o 
 -18   8   1      182.20      182.72     26.58 o 
 -16   8   1      274.44      283.33     32.12 o 
 -14   8   1      781.61      848.10     45.92 o 
 -12   8   1        1.93       -9.71      9.71 o 
 -10   8   1     2655.82     2598.85     76.30 o 
  -8   8   1     1960.84     1846.16     47.94 o 
  -6   8   1       62.46       73.10     11.85 o 
  -4   8   1     1138.17     1150.90     31.09 o 
  -2   8   1       93.83       68.16     11.11 o 
   0   8   1     1453.27     1514.13     33.76 o 
   2   8   1     3367.83     3452.82     64.36 o 
   4   8   1      110.59      116.00     13.82 o 
   6   8   1      106.89       99.30     12.86 o 
   8   8   1     2003.60     1934.79     49.66 o 
  10   8   1      837.91      809.96     32.44 o 
  12   8   1     1992.95     1871.73     80.70 o 
  14   8   1     2676.25     2557.47     81.12 o 
  16   8   1     1122.21     1221.32     61.25 o 
  18   8   1      543.69      533.63     44.54 o 
 -15   9   1      242.10      195.35     27.96 o 
 -13   9   1      641.08      538.49     43.74 o 
 -11   9   1       16.38       16.48     19.45 o 
  -9   9   1      618.19      697.36     64.17 o 
  -7   9   1        0.72       -1.03     23.33 o 
  -5   9   1      842.83      825.85     39.74 o 
  -3   9   1     1571.74     1598.15     44.88 o 
  -1   9   1      545.46      648.44     35.00 o 
   1   9   1       48.33       53.89     25.28 o 
   3   9   1      631.94      575.37     27.25 o 
   5   9   1      985.34      982.98     35.54 o 
   7   9   1       84.67       88.83     22.14 o 
   9   9   1       33.26       28.68     13.54 o 
  11   9   1       56.99       39.67     16.82 o 
  13   9   1      224.02      204.82     40.84 o 
  15   9   1        1.37       16.97     14.39 o 
 -12  10   1      623.21      758.37     77.78 o 
 -10  10   1      875.69      971.74     50.65 o 
  -8  10   1      189.06      230.64     29.88 o 
  -6  10   1     1167.59     1196.04     52.92 o 
  -4  10   1     1552.96     1540.07     83.61 o 
  -2  10   1        9.90       -2.92     14.58 o 
   0  10   1       90.31       79.96     14.39 o 
   2  10   1      237.82      254.73     26.79 o 
   4  10   1     1556.23     1695.45     61.18 o 
   6  10   1       96.87      177.38     24.64 o 
   8  10   1       52.31       62.71     17.63 o 
  10  10   1     1482.55     1394.58     61.69 o 
  12  10   1       20.42       -9.72     23.33 o 
  -5  11   1       12.68        9.72     11.67 o 
  -3  11   1     1245.46     1376.73     81.67 o 
  -1  11   1       57.11       48.61     17.50 o 
   1  11   1      704.06      704.65     64.17 o 
   3  11   1        4.35      -11.67     11.67 o 
   5  11   1      461.69      493.91     42.78 o 
 -26   0   2     1800.00     2084.54    105.00 o 
 -24   0   2     1625.89     1552.35     57.55 o 
 -22   0   2     5258.27     5571.26    118.03 o 
 -20   0   2      791.39      719.48     48.61 o 
 -18   0   2     1227.32     1015.60     34.56 o 
 -16   0   2      335.19      376.37     23.33 o 
 -14   0   2    16026.60    15847.95    311.13 o 
 -12   0   2     1767.46     1514.70     37.64 o 
 -10   0   2     4003.90     3645.52     64.17 o 
  -8   0   2    21739.16    23162.18    286.68 o 
  -6   0   2     9775.40    10078.63    143.90 o 
  -4   0   2    19983.78    20132.45    241.99 o 
  -2   0   2     3424.32     3276.14     44.72 o 
   0   0   2     4605.11     2755.40     52.50 o 
   2   0   2     1440.88     1591.55     24.03 o 
   4   0   2    13689.43    14656.17    180.11 o 
   6   0   2    41767.11    43485.73    518.37 o 
   8   0   2       16.61       43.96      6.07 o 
  10   0   2    11303.56    11200.47    153.83 o 
  12   0   2     1910.65     1876.60     42.90 o 
  14   0   2     5771.40     5697.71     96.35 o 
  16   0   2      101.20      100.29     13.54 o 
  18   0   2     6827.86     6772.81    178.90 o 
  20   0   2       13.97        1.94     11.67 o 
  22   0   2      245.94      241.12     36.95 o 
  24   0   2      840.13      974.21     64.17 o 
  26   0   2      475.48      486.13     56.39 o 
 -27   1   2     1191.52     1205.61     81.67 o 
 -25   1   2       22.80       34.69     12.58 o 
 -23   1   2      423.79      371.88     36.95 o 
 -21   1   2     1074.12     1097.24     36.25 o 
 -19   1   2     2015.82     1924.06     38.76 o 
 -17   1   2     1983.59     1917.43     37.63 o 
 -15   1   2     1884.58     1778.14     28.69 o 
 -13   1   2      441.61      335.31     11.95 o 
 -11   1   2     2913.46     3098.08     36.58 o 
  -9   1   2     1474.98     1252.55     22.73 o 
  -7   1   2       13.40        0.97      2.04 o 
  -5   1   2      180.45      139.85      5.23 o 
  -3   1   2    17092.74    18257.82    156.79 o 
  -1   1   2      301.33      265.96      4.89 o 
   1   1   2     1098.60     1438.77     18.55 o 
   3   1   2      604.68      403.50      7.01 o 
   5   1   2    23063.87    24013.42    259.73 o 
   7   1   2    10229.48    10696.64    155.77 o 
   9   1   2     5431.04     5479.01     83.71 o 
  11   1   2      208.55      233.55     10.29 o 
  13   1   2     2381.94     2513.88     37.71 o 
  15   1   2      832.03      902.04     22.58 o 
  17   1   2     1333.59     1312.45     35.67 o 
  19   1   2      458.73      458.38     20.64 o 
  21   1   2      654.67      651.30     28.38 o 
  23   1   2       82.04       73.36     16.50 o 
  25   1   2     1517.61     1607.99     61.18 o 
  27   1   2       42.27       91.39     23.33 o 
 -26   2   2     1461.53     1347.56     79.73 o 
 -24   2   2      882.62      791.43     56.39 o 
 -22   2   2      481.31      539.53     25.50 o 
 -20   2   2     2439.97     2371.14     53.79 o 
 -18   2   2      945.02      914.45     26.72 o 
 -16   2   2     3223.12     3111.15     49.98 o 
 -14   2   2      898.10      899.95     23.02 o 
 -12   2   2     4451.65     4259.52     46.46 o 
 -10   2   2     2651.55     2695.45     36.72 o 
  -8   2   2     8911.21     9605.47     83.19 o 
  -6   2   2      200.47      185.66      7.09 o 
  -4   2   2     2202.08     2189.26     25.82 o 
  -2   2   2     4066.21     4266.19     38.79 o 
   0   2   2        8.80       14.39      2.06 o 
   2   2   2        2.01       32.95      2.39 o 
   4   2   2    56603.12    58695.11    442.63 o 
   6   2   2       83.20       69.85      6.17 o 
   8   2   2       14.44       12.95      3.70 o 
  10   2   2      390.95      396.36     19.27 o 
  12   2   2     6037.04     5855.38     70.15 o 
  14   2   2      483.67      457.98     16.74 o 
  16   2   2      152.52      152.57     12.58 o 
  18   2   2      374.28      349.26     18.34 o 
  20   2   2     1696.08     1691.91     45.83 o 
  22   2   2       93.03       98.13     17.15 o 
  24   2   2      881.75      907.93     56.39 o 
 -25   3   2        0.26       15.56     13.61 o 
 -23   3   2       40.76       37.92     11.67 o 
 -21   3   2       60.35       68.03     15.77 o 
 -19   3   2      281.73      295.74     22.01 o 
 -17   3   2     1004.38     1030.41     27.87 o 
 -15   3   2      481.08      468.92     18.50 o 
 -13   3   2     1549.32     1628.81     31.97 o 
 -11   3   2     7475.41     6754.37     85.60 o 
  -9   3   2    12814.26    12989.18    128.20 o 
  -7   3   2    19093.23    20959.22    168.30 o 
  -5   3   2      814.26      600.24     20.29 o 
  -3   3   2     2522.99     2660.22     40.46 o 
  -1   3   2     7176.08     7441.88     65.60 o 
   1   3   2       54.95       31.49      2.98 o 
   3   3   2     4459.77     4504.13     50.01 o 
   5   3   2     4503.00     4964.11     50.98 o 
   7   3   2       77.75       93.67      7.05 o 
   9   3   2     3028.10     3153.33     45.26 o 
  11   3   2     1407.95     1583.35     31.02 o 
  13   3   2      141.58      138.53     11.26 o 
  15   3   2     7372.07     6924.83     85.62 o 
  17   3   2      971.31      979.08     46.52 o 
  19   3   2     1671.40     1689.83     66.01 o 
  21   3   2        6.34        0.34     10.92 o 
  23   3   2     1193.69     1204.77     42.25 o 
  25   3   2       34.19       71.95     19.45 o 
 -24   4   2      170.34      214.50     25.19 o 
 -22   4   2      368.02      418.07     50.56 o 
 -20   4   2        1.79       -9.71      9.71 o 
 -18   4   2      841.88      866.54     41.25 o 
 -16   4   2       46.10       31.63      7.89 o 
 -14   4   2     1825.59     1839.07     36.70 o 
 -12   4   2       28.72       42.12      8.98 o 
 -10   4   2     4158.45     4159.87     55.94 o 
  -8   4   2      405.35      448.17     15.45 o 
  -6   4   2     7062.54     7564.80     70.67 o 
  -4   4   2     1058.83     1159.57     18.46 o 
  -2   4   2      903.88     1237.64     19.17 o 
   0   4   2     2843.79     3372.51     37.82 o 
   2   4   2      313.46      315.21      8.66 o 
   4   4   2     3170.99     3538.84     45.12 o 
   6   4   2        5.03       26.89      4.63 o 
   8   4   2    10406.00    10733.92    138.62 o 
  10   4   2       83.36       55.10      8.42 o 
  12   4   2     6263.84     6311.01     77.51 o 
  14   4   2      278.18      220.31     18.63 o 
  16   4   2      609.49      557.68     31.99 o 
  18   4   2     1762.09     1691.39     46.66 o 
  20   4   2     1271.77     1289.58     42.97 o 
  22   4   2      452.31      450.13     37.79 o 
  24   4   2      196.91      194.80     34.03 o 
 -25   5   2       87.99       36.95     11.67 o 
 -23   5   2      658.33      626.14     54.45 o 
 -21   5   2     1917.61     2086.87     72.18 o 
 -19   5   2      939.66      919.74     69.03 o 
 -17   5   2      193.06      210.73     28.20 o 
 -15   5   2     1581.13     1434.45     52.92 o 
 -13   5   2     1625.71     1504.87     46.03 o 
 -11   5   2      539.21      503.17     18.47 o 
  -9   5   2     1643.46     1701.26     33.16 o 
  -7   5   2      550.22      472.00     16.31 o 
  -5   5   2     4282.15     4034.92     45.71 o 
  -3   5   2     1747.65     1660.84     25.51 o 
  -1   5   2      762.92      844.88     17.48 o 
   1   5   2      820.73      694.77     16.05 o 
   3   5   2      159.93      135.40      9.28 o 
   5   5   2      399.97      487.41     12.96 o 
   7   5   2      322.89      309.86     17.96 o 
   9   5   2     3375.22     3561.02     51.46 o 
  11   5   2     2912.79     2702.60     54.51 o 
  13   5   2     1648.88     1443.48     39.97 o 
  15   5   2       95.33       86.94     17.28 o 
  17   5   2      247.00      244.94     37.57 o 
  19   5   2       26.62       40.96     11.57 o 
  21   5   2      329.40      359.08     35.04 o 
  23   5   2      446.02      489.38     78.75 o 
  25   5   2       53.42       95.28     38.89 o 
 -22   6   2      565.99      587.50     46.69 o 
 -20   6   2       69.02       26.39     13.25 o 
 -18   6   2      619.26      566.31     42.56 o 
 -16   6   2       44.41       27.22     20.42 o 
 -14   6   2       48.01       26.15     20.42 o 
 -12   6   2     2282.21     2329.60     56.39 o 
 -10   6   2     2526.75     2360.28     48.10 o 
  -8   6   2       34.31       51.98      8.17 o 
  -6   6   2     1767.31     1727.63     34.34 o 
  -4   6   2     2980.19     2544.35     40.36 o 
  -2   6   2     5532.23     5294.58     58.77 o 
   0   6   2     3421.56     3514.05     44.52 o 
   2   6   2        5.42        1.91      3.86 o 
   4   6   2       86.72       48.43      7.78 o 
   6   6   2      117.05      115.25     10.68 o 
   8   6   2     4737.41     4493.33     74.40 o 
  10   6   2        0.51        6.13      7.06 o 
  12   6   2      274.51      239.99     19.16 o 
  14   6   2      433.31      431.22     27.25 o 
  16   6   2     3344.60     3307.60     94.43 o 
  18   6   2     1322.78     1440.03     58.43 o 
  20   6   2      294.79      394.32     37.05 o 
  22   6   2     1500.20     1508.84     65.21 o 
 -19   7   2      192.50      206.05     45.70 o 
 -17   7   2      275.68      292.43     32.12 o 
 -15   7   2      110.47       97.23     19.25 o 
 -13   7   2        4.60       23.53     13.54 o 
 -11   7   2      166.94      178.19     23.37 o 
  -9   7   2     2416.81     2485.71     54.06 o 
  -7   7   2        0.30        4.78      5.43 o 
  -5   7   2     1828.79     1645.86     35.15 o 
  -3   7   2      147.78      175.31     11.02 o 
  -1   7   2     3779.69     3869.61     50.66 o 
   1   7   2     1899.16     1894.42     35.66 o 
   3   7   2       56.18       87.46     14.39 o 
   5   7   2      290.84      293.70     20.44 o 
   7   7   2     1315.28     1332.38     45.74 o 
   9   7   2        8.87       19.91      8.43 o 
  11   7   2      616.47      644.21     27.92 o 
  13   7   2      106.12      120.88     18.72 o 
  15   7   2       71.01       93.11     29.17 o 
  17   7   2       62.56       53.01     34.03 o 
  19   7   2      271.37      248.83     29.88 o 
 -18   8   2      409.09      394.06     47.64 o 
 -16   8   2      505.85      542.51     89.45 o 
 -14   8   2      156.14      139.95     23.80 o 
 -12   8   2      107.44       86.11     19.10 o 
 -10   8   2      361.78      380.98     33.67 o 
  -8   8   2        3.75        0.00     23.33 o 
  -6   8   2     1279.15     1321.12     39.17 o 
  -4   8   2      113.76      128.62     12.80 o 
  -2   8   2     1921.23     1799.72     96.03 o 
   0   8   2       40.92       46.13      9.82 o 
   2   8   2        7.42       -0.83      5.66 o 
   4   8   2     1849.97     1837.00     46.03 o 
   6   8   2      100.77       93.38     13.06 o 
   8   8   2      343.32      342.91     24.65 o 
  10   8   2      945.51      980.20     35.79 o 
  12   8   2      350.54      308.82     25.06 o 
  14   8   2     1955.14     1921.21    137.09 o 
  16   8   2      823.45      863.90     48.12 o 
  18   8   2       14.24       19.61     15.82 o 
 -15   9   2      318.41      287.49     36.95 o 
 -13   9   2     1017.08     1034.03     53.41 o 
 -11   9   2     2386.90     2491.96    171.12 o 
  -9   9   2        0.53       -7.78     23.33 o 
  -7   9   2      723.21      757.35     39.87 o 
  -5   9   2     1159.83     1146.65     48.80 o 
  -3   9   2     1831.43     1850.76     48.99 o 
  -1   9   2        0.20       12.55      7.47 o 
   1   9   2      986.11     1015.88     41.92 o 
   3   9   2       16.17       22.98      9.98 o 
   5   9   2       32.10       35.07     19.73 o 
   7   9   2     2624.07     2628.19     61.67 o 
   9   9   2     1338.19     1363.85     47.04 o 
  11   9   2     1016.43     1094.98     76.81 o 
  13   9   2      375.00      365.88     37.79 o 
  15   9   2      232.07      283.79     71.95 o 
 -12  10   2       32.22       13.61     23.33 o 
 -10  10   2     2815.26     2944.66     91.37 o 
  -8  10   2     1981.99     2132.47     74.25 o 
  -6  10   2       76.89       74.03     43.75 o 
  -4  10   2      150.29      200.29     36.95 o 
  -2  10   2       23.48       13.27     11.15 o 
   0  10   2      252.61      283.19     26.58 o 
   2  10   2      462.62      489.00     34.08 o 
   4  10   2        1.79        5.56     11.67 o 
   6  10   2      186.59      203.53     24.90 o 
   8  10   2      483.61      512.05     41.79 o 
  10  10   2      150.07      150.63     26.02 o 
  12  10   2      195.01      213.90     44.72 o 
  -5  11   2      130.17      155.56     27.22 o 
  -3  11   2      198.58      217.79     35.00 o 
   1  11   2     1834.55     2151.06     72.72 o 
   3  11   2      254.36      269.63     28.97 o 
   5  11   2        7.10        3.89     11.67 o 
 -27   1   3     1171.38     1236.72     83.61 o 
 -25   1   3      500.54      506.75     32.69 o 
 -23   1   3       72.15       88.39     15.77 o 
 -21   1   3       20.32       25.87      8.18 o 
 -19   1   3     2753.93     2712.79     47.44 o 
 -17   1   3        8.65        7.46      4.71 o 
 -15   1   3       62.35       52.50      8.14 o 
 -13   1   3     8347.00     8524.18     81.60 o 
 -11   1   3     8713.27     9302.53     84.49 o 
  -9   1   3    24913.74    26063.05    206.59 o 
  -7   1   3     2383.95     2098.09     24.47 o 
  -5   1   3    33314.87    34152.38    321.68 o 
  -3   1   3     1009.96     1074.84     21.43 o 
  -1   1   3     1771.24     1973.04     24.98 o 
   1   1   3     1289.27     1321.16     14.35 o 
   3   1   3     3137.37     3387.19     53.89 o 
   5   1   3     3893.35     4404.56     52.28 o 
   7   1   3    29180.87    30359.85    261.94 o 
   9   1   3     6126.67     6256.30     74.38 o 
  11   1   3     4553.60     4320.46     52.34 o 
  13   1   3     2426.33     2296.90     35.72 o 
  15   1   3     3981.50     4004.74     54.44 o 
  17   1   3      181.83      214.49     17.42 o 
  19   1   3      559.17      514.72     24.49 o 
  21   1   3      809.97      811.75     31.63 o 
  23   1   3      736.09      746.78     39.87 o 
  25   1   3       23.86       42.17     13.01 o 
  27   1   3       11.15       25.28     15.56 o 
 -26   2   3      110.90      159.45     31.11 o 
 -24   2   3      180.50      141.95     29.17 o 
 -22   2   3      582.43      659.22     27.25 o 
 -20   2   3       56.65       64.30     10.22 o 
 -18   2   3     7453.02     7245.83    163.51 o 
 -16   2   3     5981.94     5874.44     75.96 o 
 -14   2   3       88.51      111.31      9.86 o 
 -12   2   3     2579.34     2669.76     47.07 o 
 -10   2   3    23742.47    24138.42    194.43 o 
  -8   2   3      527.74      453.69      9.91 o 
  -6   2   3     5122.73     5197.21     48.38 o 
  -4   2   3      634.91      569.89     11.49 o 
  -2   2   3     2484.98     2427.45     25.15 o 
   0   2   3     6854.59     6482.17    126.86 o 
   2   2   3     5243.49     5278.75     42.81 o 
   4   2   3   118537.16   117405.13    896.82 o 
   6   2   3     3421.40     3043.01     33.38 o 
   8   2   3     3668.10     4021.17     39.99 o 
  10   2   3     4597.91     4392.63     45.20 o 
  12   2   3     4144.00     4118.74     45.43 o 
  14   2   3       92.19       70.58      8.82 o 
  16   2   3     3780.25     3751.16     56.37 o 
  18   2   3     2450.91     2425.89     45.17 o 
  20   2   3      988.69      952.28     33.89 o 
  22   2   3     1598.18     1553.99     58.43 o 
  24   2   3        9.78       36.43     10.24 o 
  26   2   3       36.63       48.61     17.50 o 
 -27   3   3      210.53      200.29     31.11 o 
 -25   3   3      639.96      692.25     56.39 o 
 -23   3   3      750.56      781.40     38.43 o 
 -21   3   3      135.95      139.97     14.51 o 
 -19   3   3       54.72       28.05      9.31 o 
 -17   3   3      440.82      466.78     23.86 o 
 -15   3   3     1243.57     1242.29     29.52 o 
 -13   3   3      269.86      349.76     16.56 o 
 -11   3   3     1654.44     1590.68     29.83 o 
  -9   3   3        5.96       10.57      4.56 o 
  -7   3   3       44.26       28.01      5.52 o 
  -5   3   3    26443.00    29038.51    227.41 o 
  -3   3   3      440.50      555.46     11.74 o 
  -1   3   3      892.73      805.83     25.75 o 
   1   3   3      450.81      381.99      9.08 o 
   3   3   3     5330.72     5113.17     44.86 o 
   5   3   3      753.84      890.48     13.29 o 
   7   3   3     1836.71     1945.75     29.48 o 
   9   3   3        8.04       33.78      8.70 o 
  11   3   3     2797.07     3106.47     55.59 o 
  13   3   3      162.10      217.09     18.60 o 
  15   3   3       43.22       75.92      9.28 o 
  17   3   3     6704.11     6423.96    100.21 o 
  19   3   3       28.50       13.38     12.89 o 
  21   3   3     1223.72     1266.06     41.45 o 
  23   3   3        1.06       -1.58      8.63 o 
  25   3   3      358.00      340.29     48.61 o 
 -24   4   3     1404.68     1492.57     58.33 o 
 -22   4   3      267.09      306.92     28.78 o 
 -20   4   3       62.00       21.85     14.39 o 
 -18   4   3      570.17      546.53     27.74 o 
 -16   4   3      511.22      533.61     24.84 o 
 -14   4   3    13792.19    13640.26    144.62 o 
 -12   4   3     7486.78     7237.80     87.29 o 
 -10   4   3      850.03      802.65     21.22 o 
  -8   4   3     6578.03     6880.15     72.29 o 
  -6   4   3      435.41      373.55      9.80 o 
  -4   4   3     3879.30     4006.88     48.64 o 
  -2   4   3      269.45      289.19      8.96 o 
   0   4   3     1364.34     1537.96     22.50 o 
   2   4   3      225.33      171.30      8.38 o 
   4   4   3      655.71      817.11     14.77 o 
   6   4   3       42.21       58.13      4.22 o 
   8   4   3    46220.16    47650.93    417.78 o 
  10   4   3      446.42      471.39     17.96 o 
  12   4   3      149.58      118.02     10.07 o 
  14   4   3     1632.04     1628.10     41.84 o 
  16   4   3      827.38      876.71     31.80 o 
  18   4   3      268.39      264.14     21.69 o 
  20   4   3     2858.44     2978.47     73.20 o 
  22   4   3      314.16      253.26     30.16 o 
  24   4   3      801.25      812.81     68.06 o 
 -23   5   3      162.79      212.58     41.81 o 
 -21   5   3      816.43      818.65     62.23 o 
 -19   5   3      254.79      302.26     32.29 o 
 -17   5   3     2503.35     2333.55     70.80 o 
 -15   5   3     5450.95     5421.06     90.33 o 
 -13   5   3     1080.97     1016.96     27.34 o 
 -11   5   3      117.93      137.34     12.35 o 
  -9   5   3      261.65      237.69     15.44 o 
  -7   5   3     2475.14     2393.41     39.39 o 
  -5   5   3     6535.81     6226.68     69.98 o 
  -3   5   3     2777.10     2667.27     34.55 o 
  -1   5   3      106.97       57.86      6.01 o 
   1   5   3    14203.12    13899.62    121.90 o 
   3   5   3       18.69        8.43      4.49 o 
   5   5   3    10982.18    11045.55     99.28 o 
   7   5   3      690.14      702.45     19.17 o 
   9   5   3      310.60      202.69     13.47 o 
  11   5   3     1010.69     1050.73     32.09 o 
  13   5   3      519.28      448.39     23.71 o 
  15   5   3      944.38      896.96     32.84 o 
  17   5   3       84.65       68.13     12.86 o 
  19   5   3     1254.37     1317.35     43.70 o 
  21   5   3      174.71      210.91     27.09 o 
  23   5   3       52.72       54.01     18.22 o 
  25   5   3       23.18       52.50     33.06 o 
 -22   6   3      453.98      348.07     48.61 o 
 -20   6   3      153.43      177.77     25.19 o 
 -18   6   3       28.12       22.72     13.01 o 
 -16   6   3      116.11       81.18     17.87 o 
 -14   6   3        0.17        6.81     11.00 o 
 -12   6   3     1982.22     1880.46     78.40 o 
 -10   6   3     1754.87     1729.71     42.66 o 
  -8   6   3      395.23      418.54     22.31 o 
  -6   6   3     1096.17     1141.68     26.83 o 
  -4   6   3      329.55      371.50     15.48 o 
  -2   6   3     1662.40     1776.96     29.08 o 
   0   6   3     2302.46     2356.72     34.63 o 
   2   6   3      140.35      122.80     10.67 o 
   4   6   3      418.88      409.26     19.09 o 
   6   6   3     1959.96     2090.02     37.34 o 
   8   6   3     3621.06     3542.12     63.93 o 
  10   6   3     1206.43     1233.60     36.59 o 
  12   6   3     1817.27     1936.13     48.53 o 
  14   6   3      254.46      257.83     21.33 o 
  16   6   3       37.07       45.37     10.84 o 
  18   6   3     1743.40     1771.72     65.30 o 
  20   6   3        1.33       -5.60     10.69 o 
  22   6   3      293.18      275.49     32.67 o 
 -19   7   3      236.23      249.22     31.54 o 
 -17   7   3     2551.63     2739.62    211.95 o 
 -15   7   3       86.85       98.21     20.62 o 
 -13   7   3      498.31      410.25     36.95 o 
 -11   7   3      647.88      580.25     43.75 o 
  -9   7   3     2023.91     1980.91     48.53 o 
  -7   7   3        8.70        9.64      5.59 o 
  -5   7   3      652.73      616.84     25.54 o 
  -3   7   3      705.80      580.24     31.97 o 
  -1   7   3      568.04      543.61     17.16 o 
   1   7   3      409.02      375.89     16.99 o 
   3   7   3     3924.96     3850.22     76.09 o 
   5   7   3     2902.43     2895.71     57.62 o 
   7   7   3     1542.49     1379.56     38.91 o 
   9   7   3      140.47      115.01     14.51 o 
  11   7   3     3003.03     2750.68     60.54 o 
  13   7   3      845.26      755.33     31.27 o 
  15   7   3      636.32      649.78     31.93 o 
  17   7   3      163.90      160.78     26.02 o 
  19   7   3      126.39       71.87     15.47 o 
 -18   8   3        1.05       -7.78     18.47 o 
 -16   8   3      819.85      766.95     61.25 o 
 -14   8   3      134.02      136.58     39.86 o 
 -12   8   3      933.14      811.04     43.17 o 
 -10   8   3      673.05      639.36     39.24 o 
  -8   8   3     3242.34     3158.88     83.18 o 
  -6   8   3       30.26       27.84      8.05 o 
  -4   8   3      249.59      222.68     16.84 o 
  -2   8   3      246.10      273.53     20.86 o 
   0   8   3     2031.59     2162.75     49.86 o 
   2   8   3        5.45        0.35      7.47 o 
   4   8   3      200.77      207.24     18.24 o 
   6   8   3     1470.88     1527.72     42.63 o 
   8   8   3     2355.26     2379.23     59.84 o 
  10   8   3        2.01        4.23      8.63 o 
  12   8   3     1123.53     1101.96     39.47 o 
  14   8   3       18.66       16.20     14.39 o 
  16   8   3       28.51       59.07     19.62 o 
  18   8   3      432.95      481.16     43.17 o 
 -15   9   3        0.98        3.50     12.94 o 
 -13   9   3      162.55      220.69     29.35 o 
 -11   9   3      562.42      591.40     45.31 o 
  -9   9   3      320.36      378.49     35.04 o 
  -7   9   3        7.63      -12.03     20.42 o 
  -5   9   3     2190.95     2273.36     70.12 o 
  -3   9   3        2.73       -5.00     12.64 o 
  -1   9   3     1012.61     1055.98     96.25 o 
   1   9   3       47.88       22.61     27.22 o 
   3   9   3     1053.47     1070.38     36.66 o 
   5   9   3     4134.76     4158.16     79.71 o 
   7   9   3      589.42      622.52     31.23 o 
   9   9   3       30.13       29.70     10.93 o 
  11   9   3       11.70       19.07     33.06 o 
  13   9   3      141.36      110.81     31.11 o 
  15   9   3      497.21      514.08     94.31 o 
 -10  10   3      115.35       58.34     23.33 o 
  -8  10   3      289.51      375.29     48.61 o 
  -6  10   3      635.69      643.64     54.45 o 
  -4  10   3       63.28       83.61     23.33 o 
  -2  10   3      182.37      196.40     35.00 o 
   0  10   3     1318.57     1421.02     52.92 o 
   2  10   3      138.93      161.27     21.49 o 
   4  10   3       75.85       52.68     14.94 o 
   6  10   3      171.67      168.02     19.96 o 
   8  10   3      558.84      663.51     43.42 o 
  10  10   3      534.06      542.52     43.17 o 
  12  10   3       86.12       38.89     25.28 o 
  -3  11   3      375.51      357.79     46.67 o 
   1  11   3        0.23       13.61     23.33 o 
   3  11   3      335.78      350.57     33.16 o 
   5  11   3       15.09       42.78     11.67 o 
 -26   0   4     5968.68     6300.29    204.18 o 
 -24   0   4     1776.44     1825.92     95.28 o 
 -22   0   4      167.87      140.34     19.10 o 
 -20   0   4      346.82      299.73     26.58 o 
 -18   0   4     8898.27     8338.75    133.80 o 
 -16   0   4      878.10      927.08     31.27 o 
 -14   0   4     1035.13      999.69     30.73 o 
 -12   0   4     9995.71     9941.72    140.89 o 
 -10   0   4    15983.94    18144.58    233.06 o 
  -8   0   4     1346.98     1412.82     30.25 o 
  -6   0   4    62007.41    65571.37   1134.63 o 
  -4   0   4    25783.56    27076.93    322.38 o 
  -2   0   4    30990.72    31752.02    373.93 o 
   0   0   4    30156.06    30545.65    423.71 o 
   2   0   4    12471.93    11724.00    314.78 o 
   4   0   4   177384.50   170173.16   4825.36 o 
   6   0   4    26538.97    27400.42    464.74 o 
   8   0   4    22423.57    21736.43    273.53 o 
  10   0   4     1259.20      986.54     52.50 o 
  12   0   4     2219.47     2449.38     52.28 o 
  14   0   4     2371.73     2278.30     52.78 o 
  16   0   4     2783.86     2640.03     81.67 o 
  18   0   4     2862.77     2928.47    106.95 o 
  20   0   4      950.68      902.26     60.28 o 
  22   0   4        0.05       -9.72      9.72 o 
  24   0   4     1674.51     1683.97     89.45 o 
  26   0   4      281.53      348.07     46.67 o 
 -27   1   4      416.33      433.63     58.34 o 
 -25   1   4      231.54      225.92     72.92 o 
 -23   1   4        2.64       -1.05     13.61 o 
 -21   1   4     9252.97     8993.95    126.74 o 
 -19   1   4     1487.00     1489.95     33.41 o 
 -17   1   4     3042.33     2852.03     46.71 o 
 -15   1   4      400.58      303.09     11.35 o 
 -13   1   4      316.52      357.26     11.29 o 
 -11   1   4      953.95     1108.10     29.75 o 
  -9   1   4    24634.03    27485.06    367.11 o 
  -7   1   4     3967.09     3834.03     42.43 o 
  -5   1   4     2554.30     2242.56     23.51 o 
  -3   1   4      325.73      413.05      8.42 o 
  -1   1   4    45979.39    43451.20    566.11 o 
   1   1   4    20479.90    21425.82    150.72 o 
   3   1   4    26294.72    26327.71    324.67 o 
   5   1   4     1976.05     2284.60     27.86 o 
   7   1   4     6592.30     6579.63     76.29 o 
   9   1   4      282.46      300.53     14.03 o 
  11   1   4    13497.27    13163.78    127.52 o 
  13   1   4     2052.36     1913.51     32.33 o 
  15   1   4     1444.56     1547.29     37.74 o 
  17   1   4      234.14      246.70     19.02 o 
  19   1   4      201.43      200.48     18.24 o 
  21   1   4      134.04      144.25     19.90 o 
  23   1   4      284.03      270.49     38.89 o 
  25   1   4      216.21      174.34     25.28 o 
  27   1   4       35.29       56.21     14.94 o 
 -24   2   4       44.99       27.87     10.24 o 
 -22   2   4       23.02       23.44      7.90 o 
 -20   2   4     1849.54     1826.38     45.92 o 
 -18   2   4     5232.39     4874.94     68.68 o 
 -16   2   4     3516.35     3548.44     62.28 o 
 -14   2   4        8.68        5.00      5.09 o 
 -12   2   4      249.13      254.54      9.41 o 
 -10   2   4      516.96      604.03     13.02 o 
  -8   2   4      852.54      816.69     17.31 o 
  -6   2   4    10952.83    11675.20     97.38 o 
  -4   2   4     7821.50     7602.03     67.97 o 
  -2   2   4       32.34       29.13      3.37 o 
   0   2   4      373.84      416.56      8.97 o 
   2   2   4    10092.07    10578.30    133.59 o 
   4   2   4    12029.24    12390.80    100.55 o 
   6   2   4     1155.81     1024.58     13.99 o 
   8   2   4      166.24      279.62      8.40 o 
  10   2   4       38.39       37.61      3.89 o 
  12   2   4    11632.68    12009.82    107.01 o 
  14   2   4      539.67      572.79     20.21 o 
  16   2   4        7.39       10.15      5.90 o 
  18   2   4       29.08       32.21      9.78 o 
  20   2   4        6.20        2.68      8.24 o 
  22   2   4       18.50       27.22     11.00 o 
  24   2   4       38.21       40.84     12.37 o 
  26   2   4        0.04       -3.89      9.72 o 
 -25   3   4      195.71      198.34     33.06 o 
 -23   3   4     1633.33     1596.54     62.23 o 
 -21   3   4      168.94      166.50     17.11 o 
 -19   3   4      725.29      747.19     35.67 o 
 -17   3   4      696.56      618.38     26.18 o 
 -15   3   4     3581.90     3372.12     65.68 o 
 -13   3   4       57.02       48.72      8.14 o 
 -11   3   4      536.43      470.21     15.41 o 
  -9   3   4     1515.71     1384.01     26.12 o 
  -7   3   4     6428.87     6921.11     64.44 o 
  -5   3   4      490.78      736.49     14.54 o 
  -3   3   4     7970.81     8386.51     73.78 o 
  -1   3   4     3741.62     3407.37     43.89 o 
   1   3   4    10805.97    11731.54     98.95 o 
   3   3   4      576.88      840.82     30.22 o 
   5   3   4    12912.28    12983.92    107.55 o 
   7   3   4    10589.34    10985.61    147.90 o 
   9   3   4    12217.99    12046.60    163.63 o 
  11   3   4    12126.28    12179.44    124.54 o 
  13   3   4      485.98      447.54     17.40 o 
  15   3   4     2329.58     2372.54     59.17 o 
  17   3   4     3773.23     3622.98     69.44 o 
  19   3   4      982.24      905.94     34.78 o 
  21   3   4      870.11      846.40     34.42 o 
  23   3   4      512.99      479.19     31.75 o 
  25   3   4      443.41      416.13     54.45 o 
 -26   4   4       14.78       60.28     15.56 o 
 -24   4   4        0.39      -21.09     21.39 o 
 -22   4   4        4.44       13.76     10.69 o 
 -20   4   4     1476.59     1493.40     79.73 o 
 -18   4   4        5.10        7.04      8.88 o 
 -16   4   4      114.89      110.56     14.51 o 
 -14   4   4     1962.86     1844.60     47.43 o 
 -12   4   4    10559.20    10652.02    116.07 o 
 -10   4   4      493.68      429.78     23.01 o 
  -8   4   4     1304.57     1249.35     21.51 o 
  -6   4   4       53.47       63.73      5.59 o 
  -4   4   4     8633.02     9156.09    112.62 o 
  -2   4   4     1758.78     2098.33     28.57 o 
   0   4   4     1129.22     1105.71     19.00 o 
   2   4   4     1588.09     1703.96     24.47 o 
   4   4   4     2808.55     2609.94     30.74 o 
   6   4   4      186.56      116.13      7.05 o 
   8   4   4    29629.95    31067.12    280.48 o 
  10   4   4     4374.34     4438.54     57.73 o 
  12   4   4     1967.37     1966.87     44.47 o 
  14   4   4      793.83      785.54     28.80 o 
  16   4   4       13.99        8.43      7.86 o 
  18   4   4        5.26        2.74      9.35 o 
  20   4   4     1889.17     1862.75     51.62 o 
  22   4   4      290.24      347.90     32.58 o 
  24   4   4      444.45      492.00     44.72 o 
 -23   5   4      187.17      208.98     73.89 o 
 -21   5   4      185.31      158.96     22.00 o 
 -19   5   4      925.19      950.88     64.17 o 
 -17   5   4      367.17      394.72     33.67 o 
 -15   5   4     1076.00      998.19     34.22 o 
 -13   5   4      248.77      216.41     18.24 o 
 -11   5   4     1942.56     1937.78     36.93 o 
  -9   5   4     1526.00     1694.38     33.15 o 
  -7   5   4      222.47      314.37     28.20 o 
  -5   5   4     5548.58     5686.18     59.68 o 
  -3   5   4      731.67      669.99     15.58 o 
  -1   5   4       12.67       14.20      3.83 o 
   1   5   4     2954.98     2772.14     52.20 o 
   3   5   4      839.62      807.63     18.97 o 
   5   5   4     7049.25     7017.27     68.50 o 
   7   5   4      120.78       95.44      8.81 o 
   9   5   4     2298.59     2144.77     46.37 o 
  11   5   4      974.75      932.79     30.96 o 
  13   5   4      876.82      751.05     41.60 o 
  15   5   4      605.58      570.10     26.51 o 
  17   5   4      443.16      405.03     31.49 o 
  19   5   4      769.63      682.13     31.39 o 
  21   5   4       41.01       17.40     13.54 o 
  23   5   4      530.92      554.69     45.13 o 
 -22   6   4     1666.22     1707.81     65.30 o 
 -20   6   4     2488.94     2533.73    114.73 o 
 -18   6   4      193.44      202.84     47.64 o 
 -16   6   4     2415.40     2392.97    126.39 o 
 -14   6   4      215.67      208.38     39.86 o 
 -12   6   4        0.56       -2.43      7.05 o 
 -10   6   4     1828.60     1701.49     43.70 o 
  -8   6   4     7195.32     7101.46     87.43 o 
  -6   6   4      948.20     1000.53     25.50 o 
  -4   6   4     5308.37     4943.04     56.59 o 
  -2   6   4        3.24       12.09      6.46 o 
   0   6   4     3824.83     3443.98     44.49 o 
   2   6   4     3222.34     3138.89     41.80 o 
   4   6   4     3897.36     3780.89     63.24 o 
   6   6   4     4185.75     4027.65     68.10 o 
   8   6   4    17304.26    16273.58    193.07 o 
  10   6   4      255.64      285.72     28.39 o 
  12   6   4    10625.95    10571.94    168.78 o 
  14   6   4      337.68      361.93     25.24 o 
  16   6   4        0.88       -4.76      8.46 o 
  18   6   4      232.51      218.82     21.62 o 
  20   6   4      159.11      191.07     41.81 o 
  22   6   4       12.97        2.31     13.25 o 
 -19   7   4      386.29      241.12     38.89 o 
 -17   7   4     1220.01     1330.44    116.67 o 
 -15   7   4       45.06       35.97     16.53 o 
 -13   7   4     1604.95     1456.67    159.45 o 
 -11   7   4      152.06       98.21     19.25 o 
  -9   7   4      385.50      409.91     24.03 o 
  -7   7   4        9.68        6.10      7.58 o 
  -5   7   4     2060.83     1880.02     38.24 o 
  -3   7   4      370.40      360.50     21.31 o 
  -1   7   4     2483.51     2364.39     37.32 o 
   1   7   4     1045.54      971.94     24.29 o 
   3   7   4       11.09       19.47      7.70 o 
   5   7   4    14934.19    14967.88    181.87 o 
   7   7   4     1352.83     1299.56     37.79 o 
   9   7   4     8296.47     7917.69    117.09 o 
  11   7   4     1192.32     1124.61     37.38 o 
  13   7   4      151.36      158.94     17.73 o 
  15   7   4      359.83      342.93     26.26 o 
  17   7   4       59.07       58.49     17.15 o 
  19   7   4      169.54      120.72     23.80 o 
 -18   8   4      605.41      670.86     56.39 o 
 -16   8   4      182.92      164.97     25.69 o 
 -14   8   4      159.45      169.46     25.69 o 
 -12   8   4     4821.49     5113.73    165.29 o 
 -10   8   4       75.25       30.14     14.58 o 
  -8   8   4       92.43       56.05     19.45 o 
  -6   8   4       79.91       96.85     13.38 o 
  -4   8   4      114.33      147.45     13.51 o 
  -2   8   4        9.17       21.60      7.70 o 
   0   8   4      561.25      594.80     43.03 o 
   2   8   4       16.02       10.69      8.25 o 
   4   8   4     2472.47     2482.57     54.99 o 
   6   8   4      245.16      241.87     19.44 o 
   8   8   4        7.73        6.72      8.56 o 
  10   8   4     1629.26     1604.99     46.74 o 
  12   8   4     1809.35     1690.68     58.46 o 
  14   8   4      539.16      561.28     32.60 o 
  16   8   4      523.16      549.14     44.54 o 
  18   8   4      520.08      485.97     42.90 o 
 -15   9   4      500.72      501.69     56.39 o 
 -13   9   4      490.58      550.30     60.28 o 
 -11   9   4      932.58      998.70     68.06 o 
  -9   9   4     1255.73     1422.35     83.61 o 
  -7   9   4      141.91       98.27     20.42 o 
  -5   9   4      364.20      283.90     40.84 o 
  -3   9   4      631.74      596.97     48.61 o 
  -1   9   4      225.68      228.86     24.03 o 
   1   9   4       91.73      110.84     23.33 o 
   3   9   4     3750.17     3837.68     77.72 o 
   5   9   4     1016.98     1103.33     38.17 o 
   7   9   4     1952.45     2138.00     55.38 o 
   9   9   4      169.94      180.74     19.31 o 
  11   9   4     1642.65     1693.30     51.87 o 
  13   9   4      480.76      518.71     42.56 o 
  15   9   4      640.12      640.65     48.80 o 
 -12  10   4      498.18      501.69     54.45 o 
 -10  10   4       33.68       30.88     12.64 o 
  -8  10   4     1032.38     1128.02     50.06 o 
  -6  10   4      759.96      760.31     60.28 o 
  -4  10   4      121.90      153.62     31.11 o 
  -2  10   4       25.12       58.34     21.39 o 
   0  10   4        0.09       13.61      9.72 o 
   2  10   4      106.96      110.41     16.82 o 
   4  10   4      319.90      327.44     30.91 o 
   6  10   4       24.90       23.09     12.43 o 
   8  10   4      463.24      491.56     32.92 o 
  10  10   4      572.70      586.06     45.13 o 
  -3  11   4      370.19      344.18     44.72 o 
   1  11   4      492.49      507.52     60.28 o 
   3  11   4      104.44      155.56     35.00 o 
   5  11   4      118.55      156.97     19.73 o 
 -27   1   5      988.50     1046.16     75.84 o 
 -25   1   5       30.43       33.06     14.94 o 
 -23   1   5     1577.85     1677.59     49.61 o 
 -21   1   5     3389.65     3290.07     64.86 o 
 -19   1   5     3936.30     4076.14     61.25 o 
 -17   1   5     2198.14     2235.10     40.17 o 
 -15   1   5      336.68      311.67     11.83 o 
 -13   1   5       87.55      127.39      7.82 o 
 -11   1   5     1799.06     2082.36     28.11 o 
  -9   1   5     3006.71     2769.17     31.92 o 
  -7   1   5    14656.83    15801.21    127.93 o 
  -5   1   5    10000.15     9492.81     78.47 o 
  -3   1   5    11014.66    10861.15    113.36 o 
  -1   1   5    22131.70    22567.72    173.36 o 
   1   1   5    42626.39    42410.50    397.05 o 
   3   1   5    16683.14    17594.90    155.66 o 
   5   1   5     4576.04     4305.65     52.44 o 
   7   1   5     1205.68     1077.56     18.76 o 
   9   1   5     8961.22     8878.12     89.77 o 
  11   1   5      548.96      586.25     21.33 o 
  13   1   5      401.24      317.20     13.07 o 
  15   1   5     6230.62     6184.17     90.99 o 
  17   1   5      668.46      642.17     25.76 o 
  19   1   5     1443.42     1376.46     43.48 o 
  21   1   5     4068.92     4150.41    138.06 o 
  23   1   5       73.45      109.21     19.25 o 
  25   1   5      621.91      709.49     53.47 o 
  27   1   5     1148.40     1107.23     80.70 o 
 -24   2   5      326.25      312.28     38.89 o 
 -22   2   5     3439.06     3577.98     70.93 o 
 -20   2   5     1441.83     1458.46     40.32 o 
 -18   2   5       36.84       32.38      8.18 o 
 -16   2   5      704.11      803.96     22.71 o 
 -14   2   5     6652.79     6854.65     73.29 o 
 -12   2   5      286.05      333.26     11.70 o 
 -10   2   5    11291.93    11923.40    153.25 o 
  -8   2   5      844.35      889.29     27.22 o 
  -6   2   5    25287.58    26027.85    227.50 o 
  -4   2   5     2273.67     2498.80     26.66 o 
  -2   2   5     2753.24     2636.76     27.44 o 
   0   2   5     9161.44     9537.71     79.85 o 
   2   2   5     5439.18     5879.06     74.59 o 
   4   2   5      185.44      257.27      8.05 o 
   6   2   5        2.94       13.78      7.02 o 
   8   2   5    29587.91    31152.04    408.29 o 
  10   2   5      476.87      525.65     23.40 o 
  12   2   5     3453.79     3374.86     39.83 o 
  14   2   5     1323.38     1306.84     28.58 o 
  16   2   5      136.48      137.42     11.85 o 
  18   2   5     1857.70     1832.24     46.60 o 
  20   2   5     1181.32     1225.11     39.53 o 
  22   2   5     3109.35     3126.44    134.17 o 
  24   2   5      571.19      557.60     42.56 o 
  26   2   5      879.94      927.54     70.00 o 
 -25   3   5       15.19       27.22     15.56 o 
 -23   3   5      901.90      889.30     40.41 o 
 -21   3   5       50.62       42.86      9.68 o 
 -19   3   5      107.08       81.67     12.08 o 
 -17   3   5      303.08      309.33     20.56 o 
 -15   3   5       43.90       47.99      8.69 o 
 -13   3   5     2742.20     2771.50     49.69 o 
 -11   3   5      102.26      110.98      6.05 o 
  -9   3   5      265.69      274.45      9.75 o 
  -7   3   5     1386.09     1650.59     22.77 o 
  -5   3   5     9161.98     9065.88     91.83 o 
  -3   3   5       55.21       50.17      4.89 o 
  -1   3   5    10330.38    10968.59     93.19 o 
   1   3   5        0.31        5.48      2.33 o 
   3   3   5     1445.88     1253.02     20.92 o 
   5   3   5      912.76      926.05     18.71 o 
   7   3   5     3284.73     3421.09     42.93 o 
   9   3   5    11567.70    11810.92    132.99 o 
  11   3   5      320.15      392.28     19.02 o 
  13   3   5        2.81        8.26      3.45 o 
  15   3   5    16357.00    15884.41    191.93 o 
  17   3   5      162.91      112.62     14.78 o 
  19   3   5     2481.85     2317.22     56.41 o 
  21   3   5      198.06      210.04     22.01 o 
  23   3   5       42.80       29.31     15.09 o 
  25   3   5       46.21       35.53     14.94 o 
 -26   4   5     1695.85     1553.75    130.28 o 
 -24   4   5        0.25       -3.29     17.50 o 
 -22   4   5       74.52       53.35     17.50 o 
 -20   4   5       91.23      124.74     16.57 o 
 -18   4   5     7135.30     7313.22    137.48 o 
 -16   4   5     6975.42     6812.67    127.85 o 
 -14   4   5     3833.08     3568.43     66.18 o 
 -12   4   5     2474.21     2528.10     50.02 o 
 -10   4   5      868.17      828.73     21.13 o 
  -8   4   5      491.53      484.46     13.44 o 
  -6   4   5     4944.62     5050.39     52.11 o 
  -4   4   5      103.48      151.19      7.11 o 
  -2   4   5     5215.33     5269.92     59.45 o 
   0   4   5     1923.91     2281.26     29.41 o 
   2   4   5    10872.42    10909.06    107.78 o 
   4   4   5    13321.68    13691.89    118.64 o 
   6   4   5      245.12      224.42      8.87 o 
   8   4   5     8770.51     9522.83     99.95 o 
  10   4   5     3949.76     3940.02     65.48 o 
  12   4   5     6887.20     6872.72     99.88 o 
  14   4   5       50.52       53.05     10.81 o 
  16   4   5     1290.66     1165.43     39.11 o 
  18   4   5     1644.00     1733.93     48.59 o 
  20   4   5       42.83       57.42     12.50 o 
  22   4   5     1269.34     1381.52     46.40 o 
  24   4   5     2441.03     2588.08    171.12 o 
 -23   5   5     2006.83     1983.56     68.75 o 
 -21   5   5      741.60      706.40     38.50 o 
 -19   5   5      804.98      784.70     39.87 o 
 -17   5   5        0.43       15.00      9.72 o 
 -15   5   5     6616.22     6477.90    103.18 o 
 -13   5   5     1416.24     1587.54     42.57 o 
 -11   5   5      229.31      214.42     17.89 o 
  -9   5   5     1391.67     1251.30     28.07 o 
  -7   5   5     4555.64     4542.28     50.84 o 
  -5   5   5     2254.63     2315.75     32.16 o 
  -3   5   5     1181.96     1113.53     20.62 o 
  -1   5   5      184.38      193.25     10.36 o 
   1   5   5      226.78      249.93     10.59 o 
   3   5   5     3415.03     3410.01     42.01 o 
   5   5   5      847.00      859.16     19.17 o 
   7   5   5       49.14       63.55      9.68 o 
   9   5   5     4549.71     4497.95     73.72 o 
  11   5   5     3127.81     3073.84     59.83 o 
  13   5   5     6711.81     6233.72     97.66 o 
  15   5   5      919.95      806.11     31.39 o 
  17   5   5      565.96      609.24     28.80 o 
  19   5   5     1601.78     1598.63     68.70 o 
  21   5   5      576.54      591.73     33.72 o 
  23   5   5      340.13      293.67     39.86 o 
 -22   6   5      132.46      176.39     37.92 o 
 -20   6   5      136.70      135.89     22.36 o 
 -18   6   5       74.03       48.61     19.45 o 
 -16   6   5       11.79       16.58     12.58 o 
 -14   6   5     3354.33     3435.73     92.06 o 
 -12   6   5      296.33      237.31     20.15 o 
 -10   6   5      209.16      173.32     17.56 o 
  -8   6   5      480.16      450.81     18.36 o 
  -6   6   5        6.19       10.07      5.23 o 
  -4   6   5       63.17       54.37      6.28 o 
  -2   6   5      299.08      346.09     13.20 o 
   0   6   5     2342.30     2313.95     34.50 o 
   2   6   5      279.20      309.95     14.86 o 
   4   6   5      475.68      489.86     20.56 o 
   6   6   5      650.33      606.69     30.25 o 
   8   6   5     2884.55     2698.55     55.01 o 
  10   6   5     1356.80     1360.57     39.29 o 
  12   6   5     7365.91     7150.20    159.53 o 
  14   6   5     1053.38      953.34     35.47 o 
  16   6   5       74.15       58.22     12.86 o 
  18   6   5        6.17        9.49     14.15 o 
  20   6   5      383.86      414.94     37.64 o 
  22   6   5       65.34       59.89     23.33 o 
 -19   7   5     1671.45     1651.14     64.58 o 
 -17   7   5       95.05      122.51     31.11 o 
 -15   7   5       15.61       13.82     11.76 o 
 -13   7   5      874.69      836.92     43.30 o 
 -11   7   5      537.69      534.76     27.66 o 
  -9   7   5     1084.59     1170.50     38.14 o 
  -7   7   5      616.78      575.48     25.43 o 
  -5   7   5      486.34      450.13     18.92 o 
  -3   7   5     5993.18     5597.22     72.22 o 
  -1   7   5     2243.25     2254.90     36.13 o 
   1   7   5        1.94        1.68      4.21 o 
   3   7   5     1895.70     2004.53     45.59 o 
   5   7   5     2465.35     2336.33     50.89 o 
   7   7   5       81.96       66.34     11.94 o 
   9   7   5      128.79      134.83     15.64 o 
  11   7   5     1433.09     1361.39     53.68 o 
  13   7   5     1279.85     1291.03     41.87 o 
  15   7   5      207.82      199.49     20.81 o 
  17   7   5       97.32      101.40     25.27 o 
  19   7   5        0.48        3.33     14.39 o 
 -18   8   5        3.03       -7.78      7.78 o 
 -16   8   5     1629.67     1652.85     91.39 o 
 -14   8   5      175.32      128.34     31.11 o 
 -12   8   5      210.56      213.98     28.16 o 
 -10   8   5      166.53      190.47     25.41 o 
  -8   8   5      161.34      155.82     17.56 o 
  -6   8   5     1640.91     1544.26     54.30 o 
  -4   8   5        0.15       -2.43      6.29 o 
  -2   8   5     4530.40     4594.86     67.62 o 
   0   8   5       25.67       17.76      6.73 o 
   2   8   5       63.78       91.19     12.01 o 
   4   8   5      340.69      291.92     21.57 o 
   6   8   5      586.04      582.57     42.35 o 
   8   8   5     1509.10     1465.97     43.76 o 
  10   8   5        6.86        7.51      9.69 o 
  12   8   5     1462.85     1514.59     58.16 o 
  14   8   5      590.05      535.69     33.72 o 
  16   8   5     1916.87     2044.92     97.23 o 
  18   8   5      538.05      548.36     66.11 o 
 -15   9   5       31.59       38.63     10.24 o 
 -13   9   5      424.42      559.10     42.62 o 
 -11   9   5      309.20      311.13     44.72 o 
  -9   9   5      648.91      851.71     62.23 o 
  -7   9   5     1133.67     1104.67     47.42 o 
  -5   9   5      981.34     1021.55     36.25 o 
  -3   9   5       96.42      106.99     18.47 o 
  -1   9   5      599.71      617.80     32.12 o 
   1   9   5      105.33      176.95     27.22 o 
   3   9   5        0.32       10.80      8.24 o 
   5   9   5      254.93      292.28     23.13 o 
   7   9   5      659.51      678.37     30.96 o 
   9   9   5       52.25       57.56     12.50 o 
  11   9   5       23.47       38.68     12.86 o 
  13   9   5      207.26      162.22     25.19 o 
  15   9   5      113.24      111.82     20.49 o 
 -12  10   5      648.67      678.64     54.45 o 
 -10  10   5      244.41      243.12     26.79 o 
  -8  10   5      201.75      266.83     28.16 o 
  -6  10   5      162.67      206.12     36.95 o 
  -4  10   5      157.31      196.40     35.00 o 
  -2  10   5       20.85       -1.94     15.56 o 
   2  10   5      837.21      815.97     40.63 o 
   4  10   5        2.97       -5.06      9.71 o 
   6  10   5       63.26       50.10     13.68 o 
   8  10   5     2580.28     2773.26     68.85 o 
  10  10   5      227.53      251.44     37.92 o 
  -3  11   5     2500.08     2525.95    112.78 o 
  -1  11   5      264.23      443.35     58.34 o 
   1  11   5      942.61     1026.71     73.89 o 
   3  11   5        0.82        7.78     19.45 o 
   5  11   5      225.68      211.95     40.84 o 
 -26   0   6     1068.59     1118.11     77.78 o 
 -24   0   6      918.56      876.98     66.11 o 
 -22   0   6     1385.70     1193.94     71.95 o 
 -20   0   6      384.51      462.12     28.78 o 
 -18   0   6     3887.73     3642.74     64.14 o 
 -16   0   6      552.71      509.75     20.21 o 
 -14   0   6     1079.40     1075.13     51.53 o 
 -12   0   6      271.74      291.68     15.12 o 
 -10   0   6     7697.48     8818.87    129.31 o 
  -8   0   6     1874.06     1704.37     39.19 o 
  -6   0   6     1154.78     1279.13     30.80 o 
  -4   0   6     5856.76     5629.35     68.31 o 
  -2   0   6    28098.36    28390.58    351.07 o 
   0   0   6    18229.63    17987.71    356.86 o 
   2   0   6    37514.70    36446.64    360.16 o 
   4   0   6   112243.57   110723.55   2472.47 o 
   6   0   6     2659.41     3109.05     53.41 o 
   8   0   6     3941.69     4525.33     73.91 o 
  10   0   6     4915.03     5281.36    146.81 o 
  12   0   6    16491.13    16894.96    227.94 o 
  14   0   6    10328.30    10509.68    157.48 o 
  16   0   6      332.74      379.51     22.97 o 
  18   0   6      765.97      748.65     54.45 o 
  20   0   6      271.14      245.01     36.95 o 
  22   0   6        2.26       13.61     13.61 o 
  24   0   6     1179.10     1186.17     75.84 o 
  26   0   6     1580.08     1621.74     93.34 o 
 -27   1   6       91.08      133.25     35.97 o 
 -25   1   6       55.37       24.22     27.22 o 
 -23   1   6     2884.14     2883.94     85.22 o 
 -21   1   6      864.76      839.61     31.27 o 
 -19   1   6      146.65      212.70     17.50 o 
 -17   1   6       39.23       82.56      9.82 o 
 -15   1   6      346.30      326.84     11.99 o 
 -13   1   6     1599.63     1607.14     25.42 o 
 -11   1   6     1851.11     1972.63     27.38 o 
  -9   1   6     6478.92     7043.77     65.62 o 
  -7   1   6     3034.19     3156.64     36.25 o 
  -5   1   6    23304.61    23507.69    182.94 o 
  -3   1   6     1280.91     1235.29     20.15 o 
  -1   1   6      576.69      759.62     11.67 o 
   1   1   6      872.73     1048.59     23.55 o 
   3   1   6    17156.93    17413.30    138.50 o 
   5   1   6    39333.17    39235.88    334.69 o 
   7   1   6      326.20      289.22     24.70 o 
   9   1   6    14143.04    15581.58    145.86 o 
  11   1   6     4045.10     4226.08     53.08 o 
  13   1   6       49.22       82.90      8.05 o 
  15   1   6      523.24      522.64     27.40 o 
  17   1   6     2995.74     2919.51     58.26 o 
  19   1   6     1433.68     1395.34     40.31 o 
  21   1   6      159.18      177.87     24.03 o 
  23   1   6      438.24      445.19     37.79 o 
  25   1   6      410.08      506.98     41.18 o 
  27   1   6       50.51       68.06     23.33 o 
 -26   2   6      136.02      140.01     35.00 o 
 -24   2   6      378.59      386.96     50.56 o 
 -22   2   6      389.98      378.92     22.51 o 
 -20   2   6     1049.91     1124.77     40.60 o 
 -18   2   6      342.53      321.63     21.14 o 
 -16   2   6     3368.82     3361.20     51.57 o 
 -14   2   6     3757.44     3873.77     46.13 o 
 -12   2   6      285.71      303.28     10.33 o 
 -10   2   6     1066.48     1162.83     23.92 o 
  -8   2   6     4194.52     4704.66     56.13 o 
  -6   2   6    10688.16    10706.84     90.51 o 
  -4   2   6     3421.79     3504.61     37.54 o 
  -2   2   6    14283.81    14366.73    120.99 o 
   0   2   6     2950.61     3789.03     38.78 o 
   2   2   6    12782.39    13944.94    124.71 o 
   4   2   6      644.84      560.68     19.64 o 
   6   2   6    15707.06    17022.06    160.50 o 
   8   2   6      641.89      603.43     16.28 o 
  10   2   6      161.08      193.86      8.69 o 
  12   2   6     1145.72     1097.06     19.36 o 
  14   2   6     5483.87     5400.24     69.31 o 
  16   2   6        3.11       -1.94      8.25 o 
  18   2   6      312.74      297.83     22.40 o 
  20   2   6      703.54      730.34     45.64 o 
  22   2   6       18.52       46.47     13.54 o 
  24   2   6      976.99     1063.33     50.82 o 
  26   2   6      467.80      464.74     56.39 o 
 -25   3   6     1262.01     1279.50     75.84 o 
 -23   3   6     1380.65     1462.25     44.09 o 
 -21   3   6       87.95      108.00     13.72 o 
 -19   3   6      617.33      612.35     26.18 o 
 -17   3   6      207.12      211.76     36.16 o 
 -15   3   6      284.53      328.58     19.81 o 
 -13   3   6      752.19      738.61     20.75 o 
 -11   3   6      178.24      224.01      9.82 o 
  -9   3   6     7720.58     7743.50     80.55 o 
  -7   3   6       41.25       16.70      3.98 o 
  -5   3   6       46.68       55.93      4.51 o 
  -3   3   6    52243.33    55657.91    424.31 o 
  -1   3   6    33622.81    34082.64    265.45 o 
   1   3   6     7867.96     8286.11     74.38 o 
   3   3   6     1557.42     1345.43     28.53 o 
   5   3   6     1243.79     1362.20     22.24 o 
   7   3   6      292.39      364.17      8.50 o 
   9   3   6     4741.80     5164.67     57.75 o 
  11   3   6      124.39      114.41     12.25 o 
  13   3   6     1089.70     1076.20     31.75 o 
  15   3   6     1703.61     1722.88     87.53 o 
  17   3   6      222.92      168.99     17.41 o 
  19   3   6     1190.69     1221.33     51.75 o 
  21   3   6       32.47       32.59     10.22 o 
  23   3   6      415.49      461.54     31.39 o 
  25   3   6      806.85      888.12     68.06 o 
 -26   4   6      504.54      503.66     75.84 o 
 -24   4   6      367.24      379.67     33.00 o 
 -22   4   6      170.74      147.46     33.06 o 
 -20   4   6      114.42      127.71     15.31 o 
 -18   4   6       44.56       54.51     10.71 o 
 -16   4   6      541.76      542.01     24.65 o 
 -14   4   6     3530.82     3118.26     74.21 o 
 -12   4   6       15.63       17.11     17.32 o 
 -10   4   6      503.17      597.24     20.01 o 
  -8   4   6      745.22      607.63     14.66 o 
  -6   4   6    12207.91    12351.27    119.97 o 
  -4   4   6     4871.61     4970.28     56.53 o 
  -2   4   6    10599.40    11618.29    101.75 o 
   0   4   6     4177.12     4465.34     47.61 o 
   2   4   6      133.59      203.48      8.99 o 
   4   4   6      147.01      204.62     12.10 o 
   6   4   6       93.19       96.19      7.07 o 
   8   4   6    10286.35    10477.37    151.30 o 
  10   4   6        0.27        4.29      8.80 o 
  12   4   6      419.74      289.28     20.21 o 
  14   4   6      294.01      336.09     46.22 o 
  16   4   6      409.73      424.20     26.76 o 
  18   4   6       19.05       10.31      8.18 o 
  20   4   6      822.09      828.02     34.80 o 
  22   4   6      196.44      200.09     21.27 o 
  24   4   6      114.41      154.91     23.68 o 
 -23   5   6      107.84      168.19     21.28 o 
 -21   5   6      121.46       84.60     17.50 o 
 -19   5   6     2754.23     2690.91     77.68 o 
 -17   5   6      365.79      435.52     23.87 o 
 -15   5   6      721.83      753.44     63.20 o 
 -13   5   6     1363.45     1279.60     70.00 o 
 -11   5   6     1571.38     1416.86     39.25 o 
  -9   5   6     2907.91     3145.72     54.64 o 
  -7   5   6       17.60       20.13      4.05 o 
  -5   5   6     1529.70     1653.01     28.90 o 
  -3   5   6      912.95     1004.11     24.38 o 
  -1   5   6     5151.04     4939.65     53.94 o 
   1   5   6      818.57      720.79     16.61 o 
   3   5   6     1747.87     1722.48     27.31 o 
   5   5   6      260.78      240.38     11.43 o 
   7   5   6     1291.80     1412.76     50.63 o 
   9   5   6      398.48      378.74     22.40 o 
  11   5   6        4.15       18.43      8.18 o 
  13   5   6      470.80      425.17     26.13 o 
  15   5   6     2681.87     2512.78     69.31 o 
  17   5   6      159.28      198.38     20.03 o 
  19   5   6      951.65      975.70     46.40 o 
  21   5   6       61.18       67.01     23.16 o 
  23   5   6      741.47      800.63     47.30 o 
 -22   6   6     2749.99     2879.82    113.76 o 
 -20   6   6       12.74       -8.25      8.25 o 
 -18   6   6        1.11       -4.86      9.62 o 
 -16   6   6      480.59      418.07     50.56 o 
 -14   6   6      190.62      155.94     20.08 o 
 -12   6   6       40.48       44.37     10.93 o 
 -10   6   6     3737.34     3509.41     67.73 o 
  -8   6   6     4736.25     4727.81     79.69 o 
  -6   6   6      790.89      779.66     25.42 o 
  -4   6   6      247.37      353.44     14.07 o 
  -2   6   6     3131.45     3228.95     42.58 o 
   0   6   6     9654.18     8974.29     88.52 o 
   2   6   6    12140.91    12112.09    126.32 o 
   4   6   6      380.43      400.15     19.09 o 
   6   6   6      424.23      390.18     21.14 o 
   8   6   6      915.77      939.60     31.43 o 
  10   6   6      558.38      562.16     25.82 o 
  12   6   6    14427.09    14226.82    181.47 o 
  14   6   6      664.94      645.92     32.16 o 
  16   6   6     1094.21     1034.69     38.07 o 
  18   6   6      392.56      402.23     29.02 o 
  20   6   6      118.52      102.05     17.41 o 
  22   6   6     1451.60     1650.91     99.17 o 
 -19   7   6     1410.29     1382.37     58.43 o 
 -17   7   6      182.38      147.22     21.87 o 
 -15   7   6      207.95      232.04     26.79 o 
 -13   7   6     1838.93     1670.35     85.56 o 
 -11   7   6      227.62      172.96     34.03 o 
  -9   7   6     3069.91     3202.05    117.64 o 
  -7   7   6      296.33      295.71     26.79 o 
  -5   7   6      281.91      382.09     19.97 o 
  -3   7   6     2555.71     2471.83     38.22 o 
  -1   7   6     3482.13     3368.05     46.48 o 
   1   7   6      978.25      936.76     22.23 o 
   3   7   6      770.15      724.62     26.90 o 
   5   7   6      891.88      888.88     36.61 o 
   7   7   6     1789.11     1717.55     44.52 o 
   9   7   6      674.53      632.92     28.02 o 
  11   7   6      444.23      411.59     27.30 o 
  13   7   6      825.94      778.13     32.92 o 
  15   7   6      171.07      190.43     20.50 o 
  17   7   6      403.02      361.71     28.63 o 
  19   7   6      385.85      444.66     54.45 o 
 -18   8   6       20.80       11.97      8.24 o 
 -16   8   6       29.15       49.08     14.39 o 
 -14   8   6       52.04       35.31     13.01 o 
 -12   8   6       14.35       20.59     13.61 o 
 -10   8   6       37.04        9.72     17.50 o 
  -8   8   6       36.28       30.28      9.57 o 
  -6   8   6      428.72      380.54     25.00 o 
  -4   8   6     1056.35     1052.73     35.10 o 
  -2   8   6      272.18      312.29     18.14 o 
   0   8   6       84.34       61.41      9.04 o 
   2   8   6      538.13      514.97     23.43 o 
   4   8   6       26.40       37.19      9.57 o 
   6   8   6      227.79      199.58     19.08 o 
   8   8   6      187.08      201.73     19.31 o 
  10   8   6       20.26       21.39     10.10 o 
  12   8   6      876.54      884.89     35.89 o 
  14   8   6       27.87       14.88     10.41 o 
  16   8   6     1289.47     1276.64     52.92 o 
 -15   9   6       55.59       36.95     15.56 o 
 -13   9   6      571.54      607.79     37.12 o 
 -11   9   6       82.89       96.34     17.87 o 
  -9   9   6      152.27      203.32     24.75 o 
  -7   9   6     2943.42     3048.20     82.97 o 
  -5   9   6     5865.27     6163.33    104.15 o 
  -3   9   6      313.11      316.76     30.91 o 
  -1   9   6      284.58      262.16     24.29 o 
   1   9   6     5911.58     6074.57    194.45 o 
   3   9   6       38.85       56.97     11.71 o 
   5   9   6     1569.78     1651.17     56.89 o 
   7   9   6        1.74        1.02     21.76 o 
   9   9   6      295.34      289.21     24.84 o 
  11   9   6      255.80      254.67     23.83 o 
  13   9   6        1.14        0.27     12.77 o 
  15   9   6       53.08       13.61     13.61 o 
 -10  10   6       69.45       62.36     14.00 o 
  -8  10   6      183.12      173.44     27.22 o 
  -6  10   6      300.02      353.91     48.61 o 
  -4  10   6     1149.94     1260.06     77.78 o 
  -2  10   6     1412.34     1549.79     85.56 o 
   0  10   6       35.78       19.45     17.50 o 
   2  10   6     1167.78     1248.39     77.78 o 
   4  10   6        2.21       14.58     22.36 o 
   6  10   6       20.96        2.70     10.06 o 
   8  10   6        0.01       12.48     21.73 o 
  10  10   6       33.01       12.62     11.26 o 
  -1  11   6        0.63      -19.45     19.45 o 
   1  11   6        3.37        5.83     21.39 o 
   3  11   6      327.49      427.80     58.34 o 
   5  11   6      111.17      128.34     35.00 o 
 -27   1   7        9.94        6.43      8.86 o 
 -25   1   7      476.73      577.02     45.31 o 
 -23   1   7        5.12      -13.74     16.53 o 
 -21   1   7     1664.16     1629.69     38.53 o 
 -19   1   7      380.00      361.25     23.02 o 
 -17   1   7     1721.01     1578.15     32.84 o 
 -15   1   7     4082.51     4229.40     50.30 o 
 -13   1   7      770.52      729.65     16.42 o 
 -11   1   7       87.28       77.39      5.81 o 
  -9   1   7     3086.76     3027.90     34.52 o 
  -7   1   7    12172.76    13038.77    108.13 o 
  -5   1   7    11059.98    12029.11    127.57 o 
  -3   1   7     6795.50     7123.66     70.11 o 
  -1   1   7    16167.31    15932.05    268.93 o 
   1   1   7     8709.56     9252.53     77.29 o 
   3   1   7      400.69      407.34     14.78 o 
   5   1   7    17069.06    18830.87    197.18 o 
   7   1   7     3990.59     4252.38     55.85 o 
   9   1   7       46.40      115.27      8.05 o 
  11   1   7      407.78      387.63     14.03 o 
  13   1   7    12724.57    12788.54    129.74 o 
  15   1   7      733.68      738.88     30.26 o 
  17   1   7      877.20      833.21     30.00 o 
  19   1   7     1060.06     1108.52     35.99 o 
  21   1   7        2.73       13.61     19.45 o 
  23   1   7      252.56      303.36     31.62 o 
  25   1   7      307.51      320.29     32.91 o 
  27   1   7      259.64      289.74     44.72 o 
 -26   2   7        0.27       -9.48     17.50 o 
 -24   2   7      568.80      589.19     54.45 o 
 -22   2   7      122.64      144.77     20.83 o 
 -20   2   7      524.18      555.10     25.00 o 
 -18   2   7     2602.84     2436.40     68.77 o 
 -16   2   7       44.92       27.41      7.70 o 
 -14   2   7     4724.21     4488.39     51.47 o 
 -12   2   7     1661.84     1419.05     22.89 o 
 -10   2   7     1201.83     1282.87     20.24 o 
  -8   2   7    18567.10    20022.05    165.79 o 
  -6   2   7     2352.04     2292.17     39.86 o 
  -4   2   7      796.42     1114.03     21.94 o 
  -2   2   7     4008.43     4160.49     43.52 o 
   0   2   7    29897.99    31472.63    273.09 o 
   2   2   7      167.60      100.66      5.81 o 
   4   2   7    13317.02    14147.14    131.93 o 
   6   2   7        8.08       17.31      4.63 o 
   8   2   7     4752.35     5084.70     50.02 o 
  10   2   7     1161.00     1127.54     18.52 o 
  12   2   7     1078.09     1084.75     19.71 o 
  14   2   7     1567.05     1439.22     29.90 o 
  16   2   7     1647.31     1498.61     40.60 o 
  18   2   7     1459.48     1468.04     42.45 o 
  20   2   7     2831.90     2960.16     65.20 o 
  22   2   7      198.19      192.93     25.41 o 
  24   2   7       97.83      112.42     20.49 o 
  26   2   7       42.91       36.11     26.25 o 
 -23   3   7      229.04      230.63     20.44 o 
 -21   3   7       63.25       81.33     12.35 o 
 -19   3   7     1043.18     1004.70     34.42 o 
 -17   3   7      203.94      228.50     18.69 o 
 -15   3   7     1479.48     1420.13     37.79 o 
 -13   3   7     3740.02     3673.00     64.36 o 
 -11   3   7      250.84      273.74     16.40 o 
  -9   3   7     1877.34     1805.46     25.13 o 
  -7   3   7     1905.33     2040.67     26.40 o 
  -5   3   7    13605.93    13991.78    117.13 o 
  -3   3   7     3266.50     3357.35     39.33 o 
  -1   3   7    21530.92    24443.54    194.30 o 
   1   3   7     6773.25     7007.04     72.86 o 
   3   3   7    21897.29    23704.55    190.88 o 
   5   3   7        1.92       32.95      9.89 o 
   7   3   7       21.05       96.25     64.17 o 
   9   3   7     3231.95     3241.44     46.83 o 
  11   3   7     1655.34     1674.72     38.84 o 
  13   3   7     2131.35     2192.30     48.25 o 
  15   3   7       18.46       45.63     15.83 o 
  17   3   7      696.29      644.06     28.71 o 
  19   3   7       21.42       18.67      9.68 o 
  21   3   7      352.02      351.03     26.55 o 
  23   3   7      128.27      155.48     22.66 o 
  25   3   7      242.83      231.12     64.17 o 
 -26   4   7     1124.68     1271.72     66.11 o 
 -24   4   7        0.14       10.24     10.24 o 
 -22   4   7      545.97      509.85     57.36 o 
 -20   4   7      303.92      341.16     24.26 o 
 -18   4   7      778.50      844.76     31.75 o 
 -16   4   7      108.29      147.81     28.42 o 
 -14   4   7     1844.38     1688.28     43.03 o 
 -12   4   7     2893.95     2914.74     56.50 o 
 -10   4   7     8153.18     7780.65    106.26 o 
  -8   4   7     3339.64     3164.47     38.00 o 
  -6   4   7     1337.08     1326.81     21.53 o 
  -4   4   7    30125.44    31051.39    246.71 o 
  -2   4   7      441.74      391.77     10.80 o 
   0   4   7     4867.84     5274.01     54.36 o 
   2   4   7     8459.35     8741.47     81.75 o 
   4   4   7     1530.63     1760.81     26.42 o 
   6   4   7     4486.59     4594.05     55.21 o 
   8   4   7       35.37       52.25      9.31 o 
  10   4   7       49.21       92.77     11.85 o 
  12   4   7     7028.49     6705.51    110.28 o 
  14   4   7        5.92       18.22      8.84 o 
  16   4   7     1571.26     1604.57     72.95 o 
  18   4   7      903.82      813.06     58.27 o 
  20   4   7      210.80      212.84     21.27 o 
  22   4   7      176.38      203.96     27.55 o 
  24   4   7      932.37      984.57     42.22 o 
 -23   5   7     1648.19     1814.25     91.39 o 
 -21   5   7       16.56        2.78      9.33 o 
 -19   5   7       72.23       69.81     12.35 o 
 -17   5   7     1223.87     1240.78     39.53 o 
 -15   5   7     1392.16     1199.77     38.14 o 
 -13   5   7      942.31      974.60     32.88 o 
 -11   5   7    10514.33    10047.31    164.98 o 
  -9   5   7      800.89      719.35     54.45 o 
  -7   5   7      148.42      125.76      8.13 o 
  -5   5   7     4967.15     4713.20     52.33 o 
  -3   5   7        6.29       34.49      7.43 o 
  -1   5   7    23998.75    23985.02    198.06 o 
   1   5   7     1753.09     1718.60     27.18 o 
   3   5   7     5021.62     4834.80     54.65 o 
   5   5   7      263.82      313.20     12.40 o 
   7   5   7      807.12      834.65     26.94 o 
   9   5   7      644.70      666.12     25.43 o 
  11   5   7     1194.96     1167.35     35.17 o 
  13   5   7       81.25       87.18     14.51 o 
  15   5   7     3825.42     3940.17     76.29 o 
  17   5   7     4146.59     4102.01     81.20 o 
  19   5   7      666.35      701.43     32.56 o 
  21   5   7       23.69       23.33     11.23 o 
  23   5   7     2333.46     2627.50     95.28 o 
 -22   6   7       19.32       20.90     10.74 o 
 -20   6   7      170.16      192.10     55.42 o 
 -18   6   7        8.14        1.43     10.24 o 
 -16   6   7      509.65      519.29     29.15 o 
 -14   6   7      464.55      491.47     27.40 o 
 -12   6   7     1067.61      942.49     33.68 o 
 -10   6   7     2742.66     2569.61     69.03 o 
  -8   6   7       31.17       61.33     10.81 o 
  -6   6   7     2707.27     2627.27     53.87 o 
  -4   6   7     2860.68     2815.40     38.91 o 
  -2   6   7     4270.47     4212.51     51.25 o 
   0   6   7      148.83      142.14     10.16 o 
   2   6   7       92.85      110.65      9.19 o 
   4   6   7      116.97       98.69     13.64 o 
   6   6   7        8.89       13.51      7.06 o 
   8   6   7     2488.20     2341.35     51.26 o 
  10   6   7        0.48        9.99      8.56 o 
  12   6   7     3928.04     3991.27     96.96 o 
  14   6   7       15.18       20.57      9.89 o 
  16   6   7      224.65      285.78     23.88 o 
  18   6   7       76.01       58.05     12.72 o 
  20   6   7      213.82      233.68     24.31 o 
  22   6   7      708.69      783.65     70.00 o 
 -19   7   7      170.47      138.84     29.17 o 
 -17   7   7      566.82      504.69     39.80 o 
 -15   7   7      487.70      455.28     45.70 o 
 -13   7   7      633.49      664.02     30.18 o 
 -11   7   7       19.99       30.91     10.44 o 
  -9   7   7     1732.03     1676.48     46.00 o 
  -7   7   7      296.02      341.14     23.58 o 
  -5   7   7      763.38      704.08     27.92 o 
  -3   7   7     6716.83     6337.03     71.14 o 
  -1   7   7     2415.14     2442.38     38.04 o 
   1   7   7     4629.81     4231.63     54.47 o 
   3   7   7     2318.86     2221.09     48.92 o 
   5   7   7     7356.78     7104.18    104.40 o 
   7   7   7        6.28        3.24      7.86 o 
   9   7   7     1636.45     1623.69     45.27 o 
  11   7   7        1.03       -1.20      7.70 o 
  13   7   7       61.00       58.23     18.31 o 
  15   7   7      502.54      487.90     31.39 o 
  17   7   7      304.75      378.44     62.97 o 
  19   7   7     3472.28     3618.04     83.79 o 
 -18   8   7        0.00        1.94     11.67 o 
 -16   8   7      430.92      406.78     35.67 o 
 -14   8   7       20.71       14.53     11.63 o 
 -12   8   7      700.48      685.48     40.84 o 
 -10   8   7      184.33      228.43     20.15 o 
  -8   8   7      114.92       82.61     13.97 o 
  -6   8   7     7268.12     6951.90    109.84 o 
  -4   8   7     1833.93     1702.28     45.66 o 
  -2   8   7      261.81      284.51     15.83 o 
   0   8   7     1438.32     1549.16     35.81 o 
   2   8   7     1166.99     1207.39     36.82 o 
   4   8   7      312.82      290.28     21.33 o 
   6   8   7       37.11       23.37      9.98 o 
   8   8   7        1.30       -4.08      7.70 o 
  10   8   7       32.60       35.18      9.98 o 
  12   8   7      479.22      514.55     32.13 o 
  14   8   7      126.86      125.78     18.18 o 
  16   8   7     7013.06     7009.32    151.08 o 
 -13   9   7      356.50      312.59     31.54 o 
 -11   9   7      320.32      262.62     28.16 o 
  -9   9   7      543.58      533.29     35.95 o 
  -7   9   7      156.50      154.90     17.05 o 
  -5   9   7     1050.77     1151.79     39.47 o 
  -3   9   7      526.48      458.55     37.05 o 
  -1   9   7      141.54      123.48     19.62 o 
   1   9   7     1536.64     1640.34    108.89 o 
   3   9   7      477.35      441.16     25.45 o 
   5   9   7      490.53      524.02     29.18 o 
   7   9   7       15.48       13.05      9.06 o 
   9   9   7     2235.69     2253.04     59.48 o 
  11   9   7      580.84      639.76     35.47 o 
  13   9   7       82.27       86.79     16.87 o 
 -10  10   7        0.27       -9.72     11.67 o 
  -8  10   7      781.05      957.77     45.92 o 
  -6  10   7      600.03      740.87     60.28 o 
  -4  10   7       70.03       99.17     27.22 o 
  -2  10   7     1526.78     1497.29     83.61 o 
   0  10   7     1125.09     1184.22     77.78 o 
   2  10   7      169.11      161.40     35.00 o 
   4  10   7       45.76       28.52     16.53 o 
   6  10   7        0.00        4.35     11.81 o 
   8  10   7      221.41      208.94     22.03 o 
  10  10   7       18.19       21.12     11.07 o 
   1  11   7       76.97       46.67     27.22 o 
   3  11   7       31.85       23.33     23.33 o 
 -26   0   8      336.11      336.40     50.56 o 
 -24   0   8     3646.00     3832.68    147.78 o 
 -22   0   8     1527.83     1639.24     87.50 o 
 -20   0   8      852.89      803.09     58.34 o 
 -18   0   8     5965.17     5946.86     97.51 o 
 -16   0   8      384.56      309.97     16.72 o 
 -14   0   8        3.69       26.18     13.08 o 
 -12   0   8     2135.33     2315.95     41.42 o 
 -10   0   8    36475.71    37154.05    378.72 o 
  -8   0   8     8397.08     7951.96    160.24 o 
  -6   0   8    15074.44    17006.05    178.25 o 
  -4   0   8    38105.65    40940.50    485.88 o 
  -2   0   8    11513.29    11182.57    194.90 o 
   0   0   8       37.36       22.02      3.37 o 
   2   0   8     4411.48     4906.97     59.12 o 
   4   0   8    88951.46    91502.64    894.88 o 
   6   0   8    20264.41    21243.41    327.65 o 
   8   0   8     5625.71     5644.98     89.09 o 
  10   0   8    27101.83    28213.64    358.09 o 
  12   0   8    12461.26    12124.81    174.82 o 
  14   0   8      470.41      381.18     22.30 o 
  16   0   8     2208.40     2203.90     56.06 o 
  18   0   8     3917.51     3943.51    134.17 o 
  20   0   8     2732.58     2763.18    112.78 o 
  22   0   8       31.82       33.06     19.45 o 
  24   0   8      590.29      635.86     56.39 o 
  26   0   8       64.72      106.95     29.17 o 
 -27   1   8     1497.79     1643.13     93.34 o 
 -25   1   8     2162.95     2320.17    131.26 o 
 -23   1   8       64.98       43.79     15.41 o 
 -21   1   8      586.33      649.39     27.47 o 
 -19   1   8      677.09      760.49     31.15 o 
 -17   1   8     2030.91     1976.50     61.43 o 
 -15   1   8     2038.83     1954.78     30.78 o 
 -13   1   8      137.47      140.31      8.86 o 
 -11   1   8     1682.18     1870.27     27.58 o 
  -9   1   8     3908.68     4530.33     46.63 o 
  -7   1   8      416.75      592.62     13.84 o 
  -5   1   8     6133.61     6178.39    180.86 o 
  -3   1   8     1200.73     1446.11     21.28 o 
  -1   1   8    33122.64    33383.23    377.13 o 
   1   1   8      138.76      207.01      5.66 o 
   3   1   8    42428.86    42221.23    296.47 o 
   5   1   8    14781.48    15726.27    130.01 o 
   7   1   8     9842.83    10377.65    101.95 o 
   9   1   8    13849.59    15054.89    143.44 o 
  11   1   8     2004.99     1941.55     35.93 o 
  13   1   8      819.70      801.30     21.17 o 
  15   1   8      216.44      228.59     30.91 o 
  17   1   8     5185.75     5133.36     85.07 o 
  19   1   8      205.45      176.94     17.50 o 
  21   1   8     1332.55     1336.66     55.67 o 
  23   1   8      712.06      634.83     39.17 o 
  25   1   8      174.53      225.76     29.54 o 
 -26   2   8      665.98      683.18     46.24 o 
 -24   2   8     1848.53     2000.71     73.32 o 
 -22   2   8        3.26       -7.95     13.61 o 
 -20   2   8      172.49      140.79     14.78 o 
 -18   2   8     1092.38     1034.46     33.15 o 
 -16   2   8      398.70      466.61     20.94 o 
 -14   2   8     4032.59     4046.17     55.11 o 
 -12   2   8     2232.25     2387.12     32.14 o 
 -10   2   8       81.34      106.87     11.84 o 
  -8   2   8      704.33      648.24     12.81 o 
  -6   2   8    25332.77    25473.43    767.62 o 
  -4   2   8    11356.89    12386.74    133.57 o 
  -2   2   8     9572.57     9942.70     84.42 o 
   0   2   8    40928.23    43276.84    420.39 o 
   2   2   8     6387.57     7077.61     57.78 o 
   4   2   8     1673.98     1656.25     25.07 o 
   6   2   8     1008.99     1151.43     20.96 o 
   8   2   8    10401.25    11154.08    108.72 o 
  10   2   8      921.60     1008.36     21.33 o 
  12   2   8     3016.63     2836.41     42.17 o 
  14   2   8      166.17      145.31     15.46 o 
  16   2   8    10437.19    10456.51    140.51 o 
  18   2   8        8.47       14.93      8.84 o 
  20   2   8      446.95      465.83     29.76 o 
  22   2   8     1281.39     1369.13     57.75 o 
  24   2   8       12.02       33.47     13.01 o 
  26   2   8      407.46      423.91     56.39 o 
 -23   3   8     1131.62     1088.71     44.97 o 
 -21   3   8       93.85       90.62     12.25 o 
 -19   3   8     2470.55     2258.36     53.46 o 
 -17   3   8       68.87       36.36      8.84 o 
 -15   3   8     1003.81     1083.09     51.80 o 
 -13   3   8      187.32      178.87     15.72 o 
 -11   3   8     6659.12     6348.15     85.32 o 
  -9   3   8      153.99      132.08      6.45 o 
  -7   3   8    12524.46    12607.22    112.51 o 
  -5   3   8     3564.25     3385.79     36.47 o 
  -3   3   8     6320.83     6461.18     66.33 o 
  -1   3   8        3.10       11.02      3.18 o 
   1   3   8      506.96      621.75     14.45 o 
   3   3   8      702.20      719.47     16.53 o 
   5   3   8     4307.71     4877.51     51.31 o 
   7   3   8       34.82      101.93     16.23 o 
   9   3   8      603.97      456.69     13.62 o 
  11   3   8      272.95      306.69     19.12 o 
  13   3   8     3279.41     3161.93     60.14 o 
  15   3   8     7154.00     6981.39    105.45 o 
  17   3   8     6344.21     6197.93    100.53 o 
  19   3   8     1548.45     1467.96     59.54 o 
  21   3   8       31.30       31.93      9.98 o 
  23   3   8      695.49      677.02     44.81 o 
  25   3   8        0.06        4.32     15.56 o 
 -24   4   8      562.42      495.91     37.79 o 
 -22   4   8     1235.31     1269.90     45.40 o 
 -20   4   8       37.93       36.87      9.98 o 
 -18   4   8     1325.46     1398.75     41.45 o 
 -16   4   8       27.60       30.97      9.57 o 
 -14   4   8      104.05      129.94     14.19 o 
 -12   4   8       15.33       23.42      8.18 o 
 -10   4   8       14.71       32.17     10.29 o 
  -8   4   8     1995.15     1821.44     26.40 o 
  -6   4   8       14.26       13.79      7.60 o 
  -4   4   8      144.83      160.57      8.28 o 
  -2   4   8      800.24      752.50     15.51 o 
   0   4   8      236.64      313.73     12.51 o 
   2   4   8      922.24     1326.59     22.67 o 
   4   4   8      198.30      239.86     10.24 o 
   6   4   8       70.41       74.90      8.14 o 
   8   4   8     2521.16     2747.60     51.62 o 
  10   4   8      226.52      276.16     18.63 o 
  12   4   8        0.32        4.24      7.87 o 
  14   4   8     2283.06     2134.70     50.84 o 
  16   4   8     1549.25     1527.60     44.47 o 
  18   4   8      440.48      426.30     28.76 o 
  20   4   8     1649.75     1621.61     50.14 o 
  22   4   8     1018.49      991.84     40.78 o 
  24   4   8       61.84      100.78     18.18 o 
 -23   5   8      392.53      442.40     35.75 o 
 -21   5   8      171.23      204.55     24.75 o 
 -19   5   8       17.55       25.99     20.91 o 
 -17   5   8      115.31      105.81     14.00 o 
 -15   5   8     2638.53     2370.44     55.38 o 
 -13   5   8      406.03      470.08     24.11 o 
 -11   5   8     1328.96     1147.31     35.17 o 
  -9   5   8     4489.45     4431.99     74.47 o 
  -7   5   8      367.23      398.36     14.94 o 
  -5   5   8     2417.57     2214.31     31.62 o 
  -3   5   8       29.83       34.98      4.95 o 
  -1   5   8     2141.46     2352.85     33.02 o 
   1   5   8       34.07       57.66      7.21 o 
   3   5   8     5782.09     5823.75     62.99 o 
   5   5   8     3317.99     2913.26     43.91 o 
   7   5   8     1114.87     1213.83     33.26 o 
   9   5   8       60.17       56.75     10.44 o 
  11   5   8      270.01      250.06     19.68 o 
  13   5   8     7330.75     7302.16    111.13 o 
  15   5   8       65.76       83.50     14.00 o 
  17   5   8      340.56      391.79     27.58 o 
  19   5   8      186.96      172.13     20.15 o 
  21   5   8      558.43      597.77     37.01 o 
  23   5   8      171.56      212.29     23.43 o 
 -22   6   8      163.63      168.07     22.66 o 
 -20   6   8       72.15       85.87     31.11 o 
 -18   6   8      383.77      351.25     32.91 o 
 -16   6   8     1719.68     1555.66     46.37 o 
 -14   6   8     1952.40     1894.42     50.50 o 
 -12   6   8     1969.98     2049.32     51.84 o 
 -10   6   8     2031.70     1678.74     44.52 o 
  -8   6   8       92.61       81.87     13.34 o 
  -6   6   8     1863.72     1796.38     55.09 o 
  -4   6   8     1429.39     1483.46     26.54 o 
  -2   6   8     1094.37     1041.70     21.91 o 
   0   6   8     7541.00     6868.03     73.26 o 
   2   6   8       14.26       33.76      6.10 o 
   4   6   8      497.91      430.34     21.33 o 
   6   6   8       29.37       23.88     10.41 o 
   8   6   8     1006.73     1149.08     35.17 o 
  10   6   8      260.19      197.66     29.49 o 
  12   6   8     1196.63     1206.11     61.08 o 
  14   6   8       98.56      165.34     18.69 o 
  16   6   8     3092.00     3092.94     70.35 o 
  18   6   8       10.41        4.48      9.49 o 
  20   6   8      854.66      798.03     38.17 o 
  22   6   8       90.61       77.03     21.01 o 
 -19   7   8       69.35       68.88     15.82 o 
 -17   7   8      567.18      510.36     75.84 o 
 -15   7   8       27.72       32.65     13.01 o 
 -13   7   8      448.67      439.23     28.63 o 
 -11   7   8        0.57        6.63      9.35 o 
  -9   7   8      211.00      244.75     21.09 o 
  -7   7   8     1481.85     1514.15     64.93 o 
  -5   7   8      720.81      768.07     50.41 o 
  -3   7   8      979.98     1033.60     23.20 o 
  -1   7   8       61.25       98.58      9.33 o 
   1   7   8      247.37      226.92     14.72 o 
   3   7   8    10820.50    11013.10    126.70 o 
   5   7   8     7345.86     7169.45    148.49 o 
   7   7   8     1348.01     1347.25     39.26 o 
   9   7   8     2361.49     2337.76     55.35 o 
  11   7   8      180.54      169.57     17.89 o 
  13   7   8     2486.37     2339.01     59.48 o 
  15   7   8      160.21      165.68     19.44 o 
  17   7   8       29.90       20.60     11.57 o 
  19   7   8       18.30       -2.73     11.57 o 
 -16   8   8      217.39      236.68     26.02 o 
 -14   8   8      608.25      618.90     57.36 o 
 -12   8   8      144.40      182.22     45.70 o 
 -10   8   8     1712.70     1728.48     49.74 o 
  -8   8   8     3591.12     3747.09     75.93 o 
  -6   8   8      972.14      977.19     35.13 o 
  -4   8   8      116.92      105.11     14.00 o 
  -2   8   8     1941.93     2085.25     50.48 o 
   0   8   8     1906.53     2001.41     41.60 o 
   2   8   8      807.00      819.05     29.76 o 
   4   8   8        9.32       -0.90      6.87 o 
   6   8   8      741.55      659.22     28.71 o 
   8   8   8      553.27      571.72     29.02 o 
  10   8   8      389.93      414.23     28.24 o 
  12   8   8      876.06      849.87     36.63 o 
  14   8   8        5.11        8.43     10.10 o 
  16   8   8     2679.28     2700.65     85.93 o 
 -13   9   8        8.24       22.36      8.25 o 
 -11   9   8     1204.45     1182.07     52.92 o 
  -9   9   8       94.93      112.56     22.36 o 
  -7   9   8      900.45      994.30     42.32 o 
  -5   9   8       68.46      101.80     15.09 o 
  -3   9   8     2336.01     2440.33     76.30 o 
  -1   9   8       50.67       36.27     16.53 o 
   1   9   8      449.07      470.58     54.45 o 
   3   9   8      300.34      340.52     23.99 o 
   5   9   8      521.08      526.77     37.54 o 
   7   9   8      368.44      370.37     27.11 o 
   9   9   8     1080.51     1079.37     40.72 o 
  11   9   8       65.82       85.16     16.44 o 
  13   9   8      262.27      276.05     27.02 o 
  15   9   8       79.98       60.28     23.33 o 
 -10  10   8       93.75       95.28     17.50 o 
  -8  10   8      571.68      596.43     38.75 o 
  -6  10   8       95.05      112.78     27.22 o 
  -4  10   8     2247.45     2604.10    341.27 o 
  -2  10   8       44.29       93.34     25.28 o 
   0  10   8      815.13      729.20     62.23 o 
   2  10   8       28.18       40.84     19.45 o 
   4  10   8       36.10       60.28     27.22 o 
   6  10   8      293.57      301.19     26.53 o 
   8  10   8      292.73      306.94     26.81 o 
  10  10   8      148.84      135.97     21.96 o 
  12  10   8      900.52      978.10     71.95 o 
 -27   1   9      304.96      402.52     50.56 o 
 -25   1   9      763.92      843.21     48.12 o 
 -23   1   9      493.60      493.33     41.18 o 
 -21   1   9      876.74      918.25     33.19 o 
 -19   1   9      738.14      774.96     25.09 o 
 -17   1   9     1425.76     1300.10     27.01 o 
 -15   1   9     4818.97     4790.64     71.65 o 
 -13   1   9      111.84      130.97      8.51 o 
 -11   1   9     7850.02     8076.89     76.43 o 
  -9   1   9     6796.59     6913.70     65.15 o 
  -7   1   9     8278.82     9138.44     86.74 o 
  -5   1   9     2823.58     3241.52     39.37 o 
  -3   1   9     2159.90     2269.71     29.76 o 
  -1   1   9      121.73      197.03     14.58 o 
   1   1   9     5701.68     5787.42     48.58 o 
   3   1   9     1661.26     1679.96     19.72 o 
   5   1   9     7127.02     7348.04     68.45 o 
   7   1   9       81.56       37.98      4.71 o 
   9   1   9     4293.90     4760.73     57.94 o 
  11   1   9       13.07        8.21      4.62 o 
  13   1   9     1855.13     1802.18     34.80 o 
  15   1   9      601.48      550.19     23.41 o 
  17   1   9      146.00      139.18     16.31 o 
  19   1   9     1938.86     1899.20     49.17 o 
  21   1   9     2181.27     2273.31     74.93 o 
  23   1   9        2.33        2.07     22.36 o 
  25   1   9      192.98      226.30     28.78 o 
 -26   2   9      213.87      186.49     26.79 o 
 -24   2   9       38.14       28.41     15.77 o 
 -22   2   9     2870.28     2945.68     79.18 o 
 -20   2   9        5.53       15.20      7.05 o 
 -18   2   9     4618.42     4614.25     79.42 o 
 -16   2   9     1621.98     1652.61     41.04 o 
 -14   2   9    12777.52    12601.92    130.51 o 
 -12   2   9      176.65      168.89     11.26 o 
 -10   2   9      117.36      125.12      6.58 o 
  -8   2   9     5455.29     5847.85     66.44 o 
  -6   2   9     6245.60     6508.43    153.25 o 
  -4   2   9      592.12      679.00     15.65 o 
  -2   2   9    29224.97    33076.60    256.28 o 
   0   2   9      272.21      242.78      6.82 o 
   2   2   9     3719.86     3765.37     38.30 o 
   4   2   9      609.72      670.06     14.10 o 
   6   2   9       94.25       48.91      5.04 o 
   8   2   9      995.21      999.48     15.93 o 
  10   2   9     4790.84     4458.41     58.94 o 
  12   2   9     1212.22     1263.53     26.23 o 
  14   2   9      950.30      960.88     31.14 o 
  16   2   9      915.70      953.84     33.09 o 
  18   2   9      366.17      323.97     26.40 o 
  20   2   9      832.59      835.43     33.89 o 
  22   2   9      434.79      472.80     59.31 o 
  24   2   9       57.60       50.91     14.94 o 
  26   2   9        4.56        5.83     17.50 o 
 -25   3   9      272.59      268.35     38.89 o 
 -23   3   9       82.20      113.06     18.22 o 
 -21   3   9      976.32      936.23     34.28 o 
 -19   3   9      158.64      168.90     16.44 o 
 -17   3   9      339.90      392.37     23.18 o 
 -15   3   9       66.35       87.25     15.06 o 
 -13   3   9     5336.50     5482.00     84.43 o 
 -11   3   9     4919.63     4975.23     62.67 o 
  -9   3   9     1971.85     2033.05     33.43 o 
  -7   3   9     1149.03     1107.63     22.90 o 
  -5   3   9      488.39      605.76     11.80 o 
  -3   3   9     2285.32     2198.34     26.90 o 
  -1   3   9     9531.39    10169.54     89.72 o 
   1   3   9      676.20      772.14     15.47 o 
   3   3   9      815.90      913.12     22.28 o 
   5   3   9      935.24      910.51     17.89 o 
   7   3   9    20700.53    20752.21    220.03 o 
   9   3   9     1721.14     1466.82     26.63 o 
  11   3   9      300.62      255.60     18.13 o 
  13   3   9        0.05        2.19      6.29 o 
  15   3   9     2440.88     2312.29     53.36 o 
  17   3   9        9.59       11.53      8.84 o 
  19   3   9      544.23      518.47     29.66 o 
  21   3   9       52.72       39.77     11.11 o 
  23   3   9      131.32      144.82     22.66 o 
  25   3   9       65.52       77.78     27.22 o 
 -24   4   9       26.51       42.78     17.50 o 
 -22   4   9      354.29      385.29     26.64 o 
 -20   4   9     1574.09     1610.59     46.74 o 
 -18   4   9        5.00       12.27     12.97 o 
 -16   4   9      284.29      245.90     20.15 o 
 -14   4   9      610.46      654.10     26.55 o 
 -12   4   9    11601.93    11111.26    144.37 o 
 -10   4   9     3964.53     3778.18     52.42 o 
  -8   4   9      140.60      130.50     10.00 o 
  -6   4   9     4233.95     3960.13     44.18 o 
  -4   4   9      413.43      396.09     11.13 o 
  -2   4   9     3034.28     3201.44     38.01 o 
   0   4   9      159.53      100.55     11.11 o 
   2   4   9     7664.79     7796.10     75.85 o 
   4   4   9     2374.26     2854.23     37.76 o 
   6   4   9    14816.39    15176.82    161.67 o 
   8   4   9      228.15      278.46     29.24 o 
  10   4   9      319.70      323.47     20.81 o 
  12   4   9     2914.91     2744.03     56.48 o 
  14   4   9      355.89      349.18     23.83 o 
  16   4   9      858.78      898.30     34.00 o 
  18   4   9       15.17       16.95     14.08 o 
  20   4   9     4743.97     4743.12     92.37 o 
  22   4   9      133.12       96.32     16.84 o 
  24   4   9      632.57      623.09     48.68 o 
 -23   5   9       75.30       68.60     17.50 o 
 -21   5   9      396.31      390.97     48.61 o 
 -19   5   9     7143.70     7185.75    120.38 o 
 -17   5   9      811.83      808.78     35.72 o 
 -15   5   9     2567.48     2500.98     57.62 o 
 -13   5   9     2789.40     2699.85     58.36 o 
 -11   5   9     2082.00     1898.81     46.40 o 
  -9   5   9     3123.26     2942.95     58.00 o 
  -7   5   9     1546.74     1626.68     31.64 o 
  -5   5   9      855.16      956.59     19.61 o 
  -3   5   9        1.74        6.75      3.20 o 
  -1   5   9     1442.27     1399.24     24.42 o 
   1   5   9     3634.93     3327.17     46.85 o 
   3   5   9    14093.67    14441.70    129.79 o 
   5   5   9      113.76      135.02      9.05 o 
   7   5   9        1.42        7.41      6.55 o 
   9   5   9    17929.66    16894.56    199.46 o 
  11   5   9     5091.29     4723.33     80.45 o 
  13   5   9     2678.05     2655.46     59.48 o 
  15   5   9      549.79      547.59     37.30 o 
  17   5   9     1091.51     1019.50     38.53 o 
  19   5   9        2.45       -3.89     12.37 o 
  21   5   9        9.47       17.36     12.72 o 
  23   5   9      303.63      265.22     43.75 o 
 -22   6   9     1013.85     1050.18     49.50 o 
 -20   6   9      623.05      690.20     40.54 o 
 -18   6   9       78.38      109.49     18.22 o 
 -16   6   9       69.65       43.79     16.74 o 
 -14   6   9     2186.05     2242.79     56.11 o 
 -12   6   9        9.84       17.46      8.41 o 
 -10   6   9      904.67      864.73     31.39 o 
  -8   6   9      120.64       47.83     11.18 o 
  -6   6   9      419.47      393.90     21.62 o 
  -4   6   9        7.56        4.41      3.85 o 
  -2   6   9        0.12        3.60      5.22 o 
   0   6   9        7.92        0.45      4.43 o 
   2   6   9     4328.49     4280.25     53.34 o 
   4   6   9      191.48      209.89     14.81 o 
   6   6   9     1009.84     1063.73     32.88 o 
   8   6   9      528.38      568.08     24.96 o 
  10   6   9      967.26     1014.99     34.42 o 
  12   6   9      835.10      808.43     34.49 o 
  14   6   9      122.62      128.83     16.84 o 
  16   6   9        5.93        6.96      9.31 o 
  18   6   9      140.39      125.65     23.55 o 
  20   6   9      336.77      310.09     27.92 o 
  22   6   9       53.02       17.50     19.45 o 
 -19   7   9       23.41       11.67     11.63 o 
 -17   7   9     1295.01     1269.85     55.00 o 
 -15   7   9     3765.27     3862.95     99.68 o 
 -13   7   9      696.02      724.20     31.80 o 
 -11   7   9     2248.19     2102.35     53.89 o 
  -9   7   9       59.61       48.71     11.44 o 
  -7   7   9      673.92      753.77     41.54 o 
  -5   7   9     1392.95     1446.27     41.04 o 
  -3   7   9      336.42      304.23     17.46 o 
  -1   7   9     3076.64     3150.44     45.26 o 
   1   7   9      558.78      503.25     18.24 o 
   3   7   9       60.06       48.46      9.50 o 
   5   7   9     1677.78     1738.88     44.88 o 
   7   7   9      306.19      307.23     22.40 o 
   9   7   9     1205.45     1186.60     38.50 o 
  11   7   9     2612.63     2590.18     83.40 o 
  13   7   9      125.96      146.23     17.73 o 
  15   7   9        4.20       31.55     11.36 o 
  17   7   9     2250.32     2267.78     85.14 o 
  19   7   9       10.30        5.52     11.94 o 
 -16   8   9      535.33      616.22     37.79 o 
 -14   8   9      340.06      345.14     43.75 o 
 -12   8   9      400.93      374.30     38.89 o 
 -10   8   9     1889.15     2010.49     60.54 o 
  -8   8   9     1244.25     1220.39     40.72 o 
  -6   8   9      721.41      813.69     32.84 o 
  -4   8   9      451.90      423.03     25.42 o 
  -2   8   9     1042.33      988.19     34.19 o 
   0   8   9      104.70      154.58     19.48 o 
   2   8   9     3950.75     4028.21     76.90 o 
   4   8   9      552.58      524.71     24.76 o 
   6   8   9      800.04      849.68     32.76 o 
   8   8   9      929.68      952.96     35.47 o 
  10   8   9       68.92       62.18     18.78 o 
  12   8   9      470.44      502.43     32.17 o 
  14   8   9       77.66       93.75     15.98 o 
  16   8   9      193.96      263.32     25.45 o 
  18   8   9      293.00      346.13     50.56 o 
 -13   9   9      471.18      616.75     37.05 o 
 -11   9   9      220.82      263.61     28.78 o 
  -9   9   9       98.71       99.54     17.15 o 
  -7   9   9      100.01      112.54     15.52 o 
  -5   9   9      150.93      209.66     19.73 o 
  -3   9   9      104.03       92.64     18.22 o 
  -1   9   9      167.57      155.56     35.00 o 
   1   9   9      168.91      161.40     33.06 o 
   3   9   9      123.09      122.84     14.10 o 
   5   9   9       41.67       39.85     10.56 o 
   7   9   9      374.87      380.26     27.30 o 
   9   9   9      407.54      419.15     29.30 o 
  11   9   9      501.75      577.96     33.72 o 
  13   9   9        3.24       27.17     10.77 o 
  15   9   9       99.45       75.84     25.28 o 
 -10  10   9      392.10      359.74     44.72 o 
  -8  10   9       40.14       29.17     14.58 o 
  -6  10   9      616.31      723.37     60.28 o 
  -4  10   9     1856.74     1958.03     72.10 o 
   0  10   9      523.84      583.36     64.17 o 
   2  10   9       31.50       70.00     27.22 o 
   4  10   9      612.64      705.87     60.28 o 
   6  10   9       45.83       47.02     19.10 o 
   8  10   9      158.18      146.73     18.17 o 
  10  10   9      232.77      208.31     53.22 o 
 -26   0  10     2377.82     2432.61    120.56 o 
 -24   0  10      148.41      141.95     33.06 o 
 -22   0  10      939.39     1036.44     70.00 o 
 -20   0  10       15.62        5.83     13.61 o 
 -18   0  10    11714.66    11164.13    237.23 o 
 -16   0  10     2605.96     2630.21     73.89 o 
 -14   0  10    18604.96    18433.72    207.31 o 
 -12   0  10     1063.55     1091.04     26.76 o 
 -10   0  10        4.64        4.87      9.86 o 
  -8   0  10     3121.91     3523.39     53.19 o 
  -6   0  10     2211.69     2588.39     38.24 o 
  -4   0  10     3846.70     3692.29    191.54 o 
  -2   0  10     3753.61     3220.72     49.18 o 
   0   0  10    11164.78    11755.28    127.07 o 
   2   0  10     6243.69     6374.15    134.76 o 
   4   0  10    23688.90    22720.58    235.69 o 
   6   0  10    13419.68    13028.25    179.87 o 
   8   0  10    45925.28    49493.60    603.60 o 
  10   0  10     4254.73     4111.11     75.86 o 
  12   0  10     1567.46     1622.10     43.92 o 
  14   0  10      869.06      867.07     33.16 o 
  16   0  10      179.59      233.12     21.49 o 
  18   0  10      135.74      169.17     33.06 o 
  20   0  10     5291.34     5149.12    169.17 o 
  22   0  10       40.16       64.17     21.39 o 
  24   0  10       21.47       81.67     25.28 o 
  26   0  10       97.81       95.28     29.17 o 
 -25   1  10      641.05      611.48     48.68 o 
 -23   1  10      173.83      233.96     29.54 o 
 -21   1  10      464.72      471.54     25.68 o 
 -19   1  10       26.79       20.10      7.46 o 
 -17   1  10     4701.43     4657.88     59.23 o 
 -15   1  10      131.53       75.26      9.67 o 
 -13   1  10      524.48      604.68     16.64 o 
 -11   1  10       55.57       98.85      6.50 o 
  -9   1  10      514.05      558.25     14.93 o 
  -7   1  10     2092.97     2058.77     31.81 o 
  -5   1  10     1287.20     1406.12     24.87 o 
  -3   1  10       54.64       44.20      4.92 o 
  -1   1  10    14048.38    14871.00    129.98 o 
   1   1  10     1087.70     1391.37     17.44 o 
   3   1  10      277.10      264.45      7.18 o 
   5   1  10    10749.54    11528.75    100.63 o 
   7   1  10     5604.46     5379.86     62.08 o 
   9   1  10     6765.87     6958.01     77.70 o 
  11   1  10     2011.94     2034.30     38.17 o 
  13   1  10       81.02       91.91     10.38 o 
  15   1  10       92.04       85.53     14.22 o 
  17   1  10     2109.89     2115.24     50.32 o 
  19   1  10      373.00      379.12     33.67 o 
  21   1  10      171.90      172.93     24.03 o 
  23   1  10      110.25      149.77     22.66 o 
  25   1  10      404.28      391.11     38.43 o 
 -26   2  10       32.49       13.61     15.56 o 
 -24   2  10      175.78      141.38     24.03 o 
 -22   2  10     3217.34     3149.24     70.50 o 
 -20   2  10     2014.19     1933.88     60.90 o 
 -18   2  10       18.76       54.47     14.21 o 
 -16   2  10     1374.10     1294.40     36.53 o 
 -14   2  10      112.89      186.35     14.31 o 
 -12   2  10    14618.56    14181.82    142.41 o 
 -10   2  10     1147.57     1275.79     29.14 o 
  -8   2  10      296.24      329.38     11.63 o 
  -6   2  10    24552.06    26299.50    368.80 o 
  -4   2  10     2024.28     2427.59     43.28 o 
  -2   2  10     1467.15     1399.53     17.37 o 
   0   2  10    13632.93    14720.40    111.70 o 
   2   2  10     8024.94     8408.88     68.70 o 
   4   2  10      914.39      779.89     15.86 o 
   6   2  10     1285.13     1273.44     21.48 o 
   8   2  10      363.64      251.85     11.98 o 
  10   2  10     3986.56     4029.12     53.14 o 
  12   2  10      915.98      935.28     22.27 o 
  14   2  10      331.70      331.58     21.70 o 
  16   2  10     1694.99     1628.93     43.57 o 
  18   2  10        0.23        3.22      7.70 o 
  20   2  10        0.90        3.80      8.18 o 
  22   2  10      669.67      672.86     88.48 o 
  24   2  10       16.44      112.68     19.90 o 
 -25   3  10      245.76      195.81     48.61 o 
 -23   3  10      110.28      124.36     24.31 o 
 -21   3  10     1495.53     1656.72     47.07 o 
 -19   3  10      531.02      588.34     31.42 o 
 -17   3  10     1719.50     1561.41     42.16 o 
 -15   3  10     4621.73     4709.23     79.23 o 
 -13   3  10       57.47       78.73     11.36 o 
 -11   3  10     1877.89     1825.72     32.96 o 
  -9   3  10     1380.23     1185.78     24.88 o 
  -7   3  10     2161.85     1970.45     32.52 o 
  -5   3  10     3063.07     3032.40     42.01 o 
  -3   3  10      857.65      960.00     16.04 o 
  -1   3  10    13767.31    14185.01    120.33 o 
   1   3  10     2467.01     2370.80     30.66 o 
   3   3  10    12995.12    13122.97    114.85 o 
   5   3  10    13346.79    13655.36    120.18 o 
   7   3  10     7032.56     6800.29     75.83 o 
   9   3  10       23.84       35.36      5.33 o 
  11   3  10     2591.04     2396.67     49.37 o 
  13   3  10     3597.07     3343.06     63.85 o 
  15   3  10      573.01      482.47     25.12 o 
  17   3  10        1.61       -7.05      7.05 o 
  19   3  10       59.68       39.27     10.71 o 
  21   3  10     2431.04     2418.72     62.15 o 
  23   3  10      197.38      216.74     28.16 o 
  25   3  10       64.75       87.50     27.22 o 
 -24   4  10        7.60      -11.67     11.67 o 
 -22   4  10       20.98       21.90     15.46 o 
 -20   4  10      100.81      115.60     14.57 o 
 -18   4  10      177.15      218.08     33.85 o 
 -16   4  10       19.02       29.21      9.06 o 
 -14   4  10      223.74      186.13     17.41 o 
 -12   4  10      795.79      710.68     26.90 o 
 -10   4  10     3574.38     3853.95     54.00 o 
  -8   4  10        3.87       21.50      6.04 o 
  -6   4  10       73.49      108.23      9.10 o 
  -4   4  10     1800.18     1838.35     26.21 o 
  -2   4  10     1280.50     1527.64     42.08 o 
   0   4  10       12.24       17.98      4.43 o 
   2   4  10    23800.95    25357.97    208.33 o 
   4   4  10       16.32       11.13      4.14 o 
   6   4  10      698.19      646.36     16.42 o 
   8   4  10      159.81      244.68     60.88 o 
  10   4  10     2537.30     2264.29     48.61 o 
  12   4  10      151.27      175.85     17.05 o 
  14   4  10      835.25      861.23     39.92 o 
  16   4  10      306.60      278.77     22.81 o 
  18   4  10      241.31      267.59     23.18 o 
  20   4  10      238.60      220.25     22.45 o 
  22   4  10       14.76       22.59     10.30 o 
  24   4  10      225.23      187.94     29.54 o 
 -23   5  10       18.47       24.50     11.67 o 
 -21   5  10      425.65      382.21     46.04 o 
 -19   5  10     1883.24     1903.18     52.74 o 
 -17   5  10      305.94      330.72     24.65 o 
 -15   5  10       22.11       33.13      9.68 o 
 -13   5  10     2773.02     3018.43     63.22 o 
 -11   5  10      288.50      290.33     20.88 o 
  -9   5  10     3087.78     3239.35     62.07 o 
  -7   5  10        1.15        2.13      6.79 o 
  -5   5  10      466.88      414.27     19.93 o 
  -3   5  10     1206.07     1175.15     22.16 o 
  -1   5  10      368.23      373.12     12.33 o 
   1   5  10     2813.74     2683.52     37.36 o 
   3   5  10     6833.62     6908.32     72.69 o 
   5   5  10      178.54      183.14     12.60 o 
   7   5  10      254.61      273.50     29.04 o 
   9   5  10     7787.17     7314.92    127.51 o 
  11   5  10      393.50      328.32     22.81 o 
  13   5  10      409.69      408.66     26.46 o 
  15   5  10       19.58       38.14     11.94 o 
  17   5  10       27.39       27.22     11.00 o 
  19   5  10      782.94      759.90     35.89 o 
  21   5  10      158.69      142.79     19.68 o 
  23   5  10      299.70      375.54     44.72 o 
 -22   6  10     1139.85     1211.44     73.89 o 
 -20   6  10       11.62       11.93     10.69 o 
 -18   6  10      978.19      994.36     38.53 o 
 -16   6  10     1421.20     1409.92     44.91 o 
 -14   6  10      895.89      823.48     33.29 o 
 -12   6  10      424.36      367.65     27.93 o 
 -10   6  10     1884.92     2031.21     50.11 o 
  -8   6  10      869.29      753.49     29.15 o 
  -6   6  10      105.49       70.07     13.19 o 
  -4   6  10      116.71      107.26     11.02 o 
  -2   6  10      710.81      705.74     18.06 o 
   0   6  10       45.71       25.46      6.04 o 
   2   6  10      305.38      318.48     13.86 o 
   4   6  10     1208.95     1230.99     35.93 o 
   6   6  10    17331.34    17034.96    202.04 o 
   8   6  10      909.44      910.63     52.11 o 
  10   6  10     2271.48     2297.32     53.89 o 
  12   6  10     5381.33     4935.05     87.94 o 
  14   6  10       43.97       44.00     11.57 o 
  16   6  10      625.89      620.19     31.05 o 
  18   6  10      916.96      819.12     36.66 o 
  20   6  10      581.53      601.59     46.12 o 
  22   6  10      301.33      248.90     46.67 o 
 -19   7  10      542.59      565.86     43.30 o 
 -17   7  10      334.43      332.33     32.91 o 
 -15   7  10     1718.65     1701.96     51.26 o 
 -13   7  10      436.42      437.21     29.15 o 
 -11   7  10     1424.83     1395.28     43.76 o 
  -9   7  10      949.69      993.98     35.54 o 
  -7   7  10     1223.04     1095.01     36.25 o 
  -5   7  10       68.70       55.06     10.44 o 
  -3   7  10      393.24      355.07     18.54 o 
  -1   7  10      945.06      814.71     21.01 o 
   1   7  10     2525.69     2433.11     39.46 o 
   3   7  10      609.85      571.11     21.83 o 
   5   7  10      944.12      970.14     32.84 o 
   7   7  10     1522.89     1496.98     42.58 o 
   9   7  10     2558.41     2454.47     57.60 o 
  11   7  10      372.90      396.95     27.58 o 
  13   7  10      256.09      255.17     23.02 o 
  15   7  10     2895.24     2732.77     68.10 o 
  17   7  10      257.19      238.68     24.65 o 
  19   7  10      187.54      189.89     31.47 o 
 -16   8  10       46.01       53.78     12.15 o 
 -14   8  10      249.79      248.75     28.16 o 
 -12   8  10        5.41        5.19      7.86 o 
 -10   8  10       35.20       12.84      9.40 o 
  -8   8  10      127.09      156.56     17.41 o 
  -6   8  10     4433.12     4417.10     83.59 o 
  -4   8  10      189.41      175.24     17.68 o 
  -2   8  10      316.90      289.78     22.03 o 
   0   8  10     1111.77     1114.92     37.64 o 
   2   8  10      103.77      132.05     12.85 o 
   4   8  10      438.31      502.24     24.82 o 
   6   8  10       94.72      129.10     15.40 o 
   8   8  10       41.49       47.22     11.32 o 
  10   8  10       90.64      126.66     16.28 o 
  12   8  10      127.31      146.30     18.90 o 
  14   8  10      383.60      399.35     30.15 o 
  16   8  10      273.20      258.80     32.50 o 
  18   8  10     1247.75     1405.90     87.50 o 
 -13   9  10      654.79      673.14     48.61 o 
 -11   9  10      550.52      629.77     37.79 o 
  -9   9  10       88.18       66.04     13.06 o 
  -7   9  10     2041.95     2127.37     57.30 o 
  -5   9  10       24.72        5.00      8.49 o 
  -3   9  10      551.30      619.27     41.12 o 
  -1   9  10      332.68      305.29     46.67 o 
   1   9  10        0.26       -5.83     15.56 o 
   3   9  10     1444.04     1733.48     61.83 o 
   5   9  10       14.35       24.22      8.90 o 
   7   9  10     1884.61     1986.40     62.12 o 
   9   9  10     2682.59     2865.22     69.12 o 
  11   9  10      223.53      183.67     22.30 o 
  13   9  10      320.22      305.77     37.93 o 
  15   9  10     2724.36     3239.59    138.06 o 
 -10  10  10      342.90      369.46     44.72 o 
  -8  10  10        6.44        2.50      9.72 o 
  -6  10  10      652.65      754.48     60.28 o 
  -4  10  10       15.66       12.53     16.53 o 
  -2  10  10     4517.86     4511.32    173.06 o 
   0  10  10      360.82      398.63     54.45 o 
   2  10  10       94.41      114.73     33.06 o 
   4  10  10       45.03       46.67     27.22 o 
   6  10  10     2504.18     2809.33     90.42 o 
   8  10  10       31.59        4.86     16.53 o 
  10  10  10        5.79      -10.69     10.69 o 
 -25   1  11      126.11      121.34     22.66 o 
 -23   1  11      151.18      167.45     26.02 o 
 -21   1  11      158.78      121.01     15.14 o 
 -19   1  11      379.13      402.89     24.05 o 
 -17   1  11     3352.56     3241.02     57.26 o 
 -15   1  11     1002.01     1033.39     23.60 o 
 -13   1  11       22.66       27.14      5.94 o 
 -11   1  11      200.32      219.70     10.63 o 
  -9   1  11     4465.53     4930.05     46.71 o 
  -7   1  11      970.94      864.39     18.34 o 
  -5   1  11     3390.04     3542.81    106.02 o 
  -3   1  11     6716.27     6556.08    191.22 o 
  -1   1  11    13508.67    14361.90    109.06 o 
   1   1  11     3916.96     3611.01     37.79 o 
   3   1  11    18941.81    18766.82    140.16 o 
   5   1  11      103.96       98.91      5.62 o 
   7   1  11     3471.27     3406.06     45.28 o 
   9   1  11      174.55       98.20      8.74 o 
  11   1  11    15050.88    15213.39    150.86 o 
  13   1  11     1567.14     1604.10     31.64 o 
  15   1  11      383.79      363.72     21.42 o 
  17   1  11       11.54       19.87      9.16 o 
  19   1  11      692.20      696.31     39.80 o 
  21   1  11     1972.22     1913.42     68.75 o 
  23   1  11     1001.36     1013.24     52.25 o 
  25   1  11     2144.55     2295.77     92.37 o 
 -26   2  11      427.60      468.63     54.45 o 
 -24   2  11      353.49      367.89     38.50 o 
 -22   2  11       21.25       35.48      9.97 o 
 -20   2  11      564.67      564.31     39.97 o 
 -18   2  11       80.47       53.43     10.44 o 
 -16   2  11      308.06      196.06     16.63 o 
 -14   2  11     6332.35     6230.49     77.25 o 
 -12   2  11     1666.25     1593.59     32.84 o 
 -10   2  11      188.21      163.87     13.47 o 
  -8   2  11      994.92      870.07     19.79 o 
  -6   2  11       37.64       90.09     32.46 o 
  -4   2  11    14235.25    14964.93    128.29 o 
  -2   2  11      253.30      301.04     10.46 o 
   0   2  11      446.88      317.36      8.19 o 
   2   2  11      758.60      655.07     11.92 o 
   4   2  11     9143.51     9331.16     85.92 o 
   6   2  11      116.26       44.98      6.25 o 
   8   2  11    12308.19    12096.40    121.49 o 
  10   2  11      237.81      195.15     10.89 o 
  12   2  11      828.91      901.94     29.51 o 
  14   2  11      153.18      147.85     15.14 o 
  16   2  11       88.49       86.31     18.05 o 
  18   2  11      132.86      158.99     17.56 o 
  20   2  11        2.36       -7.44      7.44 o 
  22   2  11      228.30      297.66     38.89 o 
  24   2  11     7608.29     7844.24    250.84 o 
 -25   3  11       46.81       64.17     21.39 o 
 -23   3  11       76.74       98.50     17.25 o 
 -21   3  11     1377.76     1429.01     54.19 o 
 -19   3  11     1329.70     1189.91     37.66 o 
 -17   3  11       21.62       26.34      8.56 o 
 -15   3  11     1928.14     2121.22     49.32 o 
 -13   3  11      780.99      740.95     35.31 o 
 -11   3  11      416.79      349.28     16.84 o 
  -9   3  11      570.62      484.34     15.99 o 
  -7   3  11     2076.98     2107.54     34.48 o 
  -5   3  11      270.56      229.52     11.63 o 
  -3   3  11      812.98      721.05     15.59 o 
  -1   3  11     2656.47     2740.17     37.06 o 
   1   3  11     1910.92     2096.67     25.23 o 
   3   3  11     1767.53     2189.94     30.54 o 
   5   3  11     2376.53     2343.52     32.61 o 
   7   3  11     4870.98     4350.40     55.18 o 
   9   3  11      493.31      479.11     17.12 o 
  11   3  11     3401.48     3350.64     61.68 o 
  13   3  11     4039.84     4087.90     72.85 o 
  15   3  11      151.22      161.85     36.32 o 
  17   3  11       12.41        2.47      8.56 o 
  19   3  11      819.78      731.61     34.48 o 
  21   3  11     1393.29     1423.32     62.81 o 
  23   3  11       40.26       34.29     31.11 o 
  25   3  11        0.56      -15.56     15.56 o 
 -24   4  11      317.53      399.70     33.67 o 
 -22   4  11     1686.99     1709.48     63.07 o 
 -20   4  11      132.49      101.15     14.68 o 
 -18   4  11      113.92      137.65     20.53 o 
 -16   4  11     2014.21     2006.61     67.34 o 
 -14   4  11        0.30        1.30      6.74 o 
 -12   4  11       59.63       90.31     12.25 o 
 -10   4  11     3776.11     3558.35     52.00 o 
  -8   4  11      544.28      580.64     19.37 o 
  -6   4  11     2027.39     1810.33     44.90 o 
  -4   4  11       33.11       32.39      9.27 o 
  -2   4  11     8600.96     8204.36     78.64 o 
   0   4  11     1317.71     1328.46     22.89 o 
   2   4  11     1130.57     1213.85     22.83 o 
   4   4  11     1000.05      853.41     26.81 o 
   6   4  11     3321.19     3146.27     41.69 o 
   8   4  11       65.46       50.92      9.68 o 
  10   4  11     1234.61     1244.36     35.54 o 
  12   4  11     2278.87     1977.36     47.89 o 
  14   4  11       47.53       78.66     13.06 o 
  16   4  11      185.28      169.92     18.02 o 
  18   4  11        3.46       13.87      9.98 o 
  20   4  11     3457.08     3521.17     81.49 o 
  22   4  11       98.59      102.32     17.11 o 
  24   4  11       43.12       31.11     23.33 o 
 -23   5  11     1184.86     1287.28     77.78 o 
 -21   5  11      307.05      330.79     25.77 o 
 -19   5  11       55.75       49.72     17.61 o 
 -17   5  11      403.83      475.30     27.21 o 
 -15   5  11       77.61       70.85     23.12 o 
 -13   5  11      385.55      367.84     24.65 o 
 -11   5  11      600.93      473.34     24.55 o 
  -9   5  11     3385.20     3521.30    105.02 o 
  -7   5  11      799.77      741.93     21.75 o 
  -5   5  11     2195.73     2137.40     38.26 o 
  -3   5  11     3234.90     3214.32     40.86 o 
  -1   5  11     3778.14     3944.48     52.41 o 
   1   5  11        0.79       21.22      5.04 o 
   3   5  11        5.34       -0.16      4.26 o 
   5   5  11     3493.01     3333.26     44.73 o 
   7   5  11      596.67      556.36     23.52 o 
   9   5  11      474.42      436.20     23.52 o 
  11   5  11      356.30      323.91     22.40 o 
  13   5  11      174.75      142.01     17.19 o 
  15   5  11     1759.18     1698.49     48.64 o 
  17   5  11        2.06       -0.97      8.56 o 
  19   5  11      841.16      880.28     42.31 o 
  21   5  11      883.15      861.92     39.66 o 
  23   5  11      274.20      275.27     32.66 o 
 -22   6  11      344.43      427.80     48.61 o 
 -20   6  11        1.06       10.69     10.69 o 
 -18   6  11      357.50      377.73     27.68 o 
 -16   6  11       28.26       17.75      9.68 o 
 -14   6  11      844.36      770.88     32.17 o 
 -12   6  11      116.49      138.65     16.37 o 
 -10   6  11        4.85        7.13      7.86 o 
  -8   6  11      169.59       85.77     13.38 o 
  -6   6  11        6.68        0.74      5.89 o 
  -4   6  11      213.31      200.47     14.14 o 
  -2   6  11      174.03      153.83     12.32 o 
   0   6  11      225.89      246.60     14.39 o 
   2   6  11        0.95        3.46      4.81 o 
   4   6  11     2044.69     1987.15     40.05 o 
   6   6  11       59.81       47.32     10.10 o 
   8   6  11     4914.06     4924.42     91.41 o 
  10   6  11      216.57      169.54     21.46 o 
  12   6  11     1974.89     1836.34     49.37 o 
  14   6  11      736.84      772.81     33.26 o 
  16   6  11       13.72       30.99     11.94 o 
  18   6  11     1201.71     1097.49     43.03 o 
  20   6  11      687.23      744.85     43.56 o 
 -19   7  11      986.05     1046.47     50.06 o 
 -17   7  11       36.50       43.75     12.37 o 
 -15   7  11      338.51      333.77     26.55 o 
 -13   7  11      498.22      454.32     30.19 o 
 -11   7  11      517.97      448.95     29.15 o 
  -9   7  11        4.70        1.68      8.24 o 
  -7   7  11      687.55      746.97     30.67 o 
  -5   7  11     4863.62     4679.12     82.89 o 
  -3   7  11       72.69       88.16     10.80 o 
  -1   7  11       21.55       19.08      6.70 o 
   1   7  11     4828.35     4566.75     58.75 o 
   3   7  11      948.25      912.11     28.91 o 
   5   7  11     1083.12     1047.45     58.05 o 
   7   7  11      311.83      339.83     23.93 o 
   9   7  11       30.80       16.17      8.11 o 
  11   7  11      118.89      116.63     16.28 o 
  13   7  11       12.32        0.89     19.50 o 
  15   7  11        7.77       13.45     13.33 o 
  17   7  11       64.17       80.89     21.82 o 
  19   7  11       65.95      103.06     31.11 o 
 -16   8  11     1418.98     1447.52     59.80 o 
 -14   8  11      187.25      174.85     22.66 o 
 -12   8  11        4.80        7.25      8.56 o 
 -10   8  11      690.48      762.56     33.64 o 
  -8   8  11      503.84      444.51     29.15 o 
  -6   8  11        2.99       -2.90      7.70 o 
  -4   8  11       22.67       40.56     10.56 o 
  -2   8  11     2925.76     2717.17     60.49 o 
   0   8  11     8258.13     8023.15    166.83 o 
   2   8  11       12.75       15.56      9.31 o 
   4   8  11      168.40      140.75     17.59 o 
   6   8  11       56.21       61.42     17.15 o 
   8   8  11      646.32      704.04     31.65 o 
  10   8  11     2231.45     2114.25     56.76 o 
  12   8  11      479.32      406.09     30.18 o 
  14   8  11        0.44       -9.78      9.78 o 
  16   8  11      145.55      126.03     20.71 o 
 -13   9  11       46.81       39.80     10.24 o 
 -11   9  11      378.49      426.84     37.92 o 
  -9   9  11      456.28      498.63     32.84 o 
  -7   9  11       10.70       13.86      8.84 o 
  -5   9  11     1643.67     1633.12     65.02 o 
  -3   9  11       45.74       37.87     19.45 o 
  -1   9  11     1372.13     1529.06    109.87 o 
   1   9  11        0.05       -6.59      9.16 o 
   3   9  11      342.78      333.76     32.29 o 
   5   9  11      247.47      292.15     31.54 o 
   7   9  11       51.58       54.04     11.73 o 
   9   9  11      145.79      132.45     17.50 o 
  11   9  11       22.44       29.17     12.51 o 
  13   9  11      182.65      217.09     22.85 o 
 -10  10  11      136.39      138.06     23.33 o 
  -8  10  11       60.17       66.11     17.50 o 
  -6  10  11     1327.07     1498.06    128.34 o 
  -4  10  11     3534.92     3735.19    215.84 o 
  -2  10  11     1401.01     1459.67    107.92 o 
   0  10  11      239.19      281.96     48.61 o 
   2  10  11      559.82      583.36     66.11 o 
   4  10  11     1224.69     1244.50     83.61 o 
   6  10  11       13.03       17.89     17.15 o 
   8  10  11       95.59       90.93     21.87 o 
 -26   0  12     3171.67     3488.49    149.73 o 
 -24   0  12     1300.09     1291.17     85.56 o 
 -22   0  12      405.80      400.57     52.50 o 
 -20   0  12     1943.34     1965.92     97.23 o 
 -18   0  12     9376.96     9246.59    158.91 o 
 -16   0  12        0.65       -6.47      6.47 o 
 -14   0  12      991.93     1143.40     50.56 o 
 -12   0  12    11286.07    10711.25    128.69 o 
 -10   0  12       63.20       57.46      7.21 o 
  -8   0  12     2146.42     2380.33     56.78 o 
  -6   0  12     3420.68     3374.56     47.41 o 
  -4   0  12      675.99      571.53     17.25 o 
  -2   0  12     9711.64    11658.36    128.68 o 
   0   0  12    30677.01    33621.88    340.62 o 
   2   0  12      526.21      693.21     18.31 o 
   4   0  12     5902.88     6272.70     78.59 o 
   6   0  12     1995.97     2297.68     39.17 o 
   8   0  12    47815.35    51849.33    634.55 o 
  10   0  12      343.72      440.04     31.11 o 
  12   0  12      276.23      295.51     20.86 o 
  14   0  12    25130.36    25100.86    337.84 o 
  16   0  12      975.39      954.49     37.34 o 
  18   0  12      645.20      645.59     52.50 o 
  20   0  12       75.12       66.11     27.22 o 
  22   0  12      895.11      849.76     66.11 o 
  24   0  12       51.67       70.00     25.28 o 
 -25   1  12       25.97       50.12     35.00 o 
 -23   1  12      247.47      261.57     31.62 o 
 -21   1  12       97.50       92.98     13.63 o 
 -19   1  12     1626.87     1560.19     45.99 o 
 -17   1  12     1439.03     1408.09     33.17 o 
 -15   1  12     7809.55     7762.59     83.74 o 
 -13   1  12       71.55       67.13      7.88 o 
 -11   1  12     1302.33     1265.08     24.00 o 
  -9   1  12     8584.89     8498.22     82.58 o 
  -7   1  12       84.64      187.04      9.07 o 
  -5   1  12     3770.46     4572.23     48.70 o 
  -3   1  12      157.71      117.01      8.60 o 
  -1   1  12     1571.26     1685.47     24.71 o 
   1   1  12     9051.45     9090.12     81.11 o 
   3   1  12     2256.49     2392.72     27.28 o 
   5   1  12     3160.40     3305.98     34.78 o 
   7   1  12       35.41       80.90      7.60 o 
   9   1  12      255.16      244.59     12.53 o 
  11   1  12      155.66      140.29     11.23 o 
  13   1  12      645.97      744.95     21.58 o 
  15   1  12     1957.66     1882.91     45.99 o 
  17   1  12     6322.33     6090.28     98.15 o 
  19   1  12      487.01      435.75     37.12 o 
  21   1  12      109.60      113.61     19.90 o 
  23   1  12      110.92      134.17     31.11 o 
  25   1  12      201.14      228.30     30.16 o 
 -26   2  12      337.22      295.57     42.78 o 
 -24   2  12      228.35      202.68     28.78 o 
 -22   2  12        0.41       -0.45     13.64 o 
 -20   2  12       75.82       74.40     12.28 o 
 -18   2  12      131.42      127.66     15.72 o 
 -16   2  12      956.01      875.64     29.76 o 
 -14   2  12     4210.22     4160.31     58.78 o 
 -12   2  12     7241.11     7036.11     83.00 o 
 -10   2  12     2487.52     2506.23     39.78 o 
  -8   2  12      745.94      603.75     16.80 o 
  -6   2  12      281.55      285.16     10.47 o 
  -4   2  12     2878.70     2860.69     35.66 o 
  -2   2  12       11.40       17.20      3.61 o 
   0   2  12     3818.19     4064.56     42.95 o 
   2   2  12      678.30      591.25     11.48 o 
   4   2  12     1574.15     1630.52     20.83 o 
   6   2  12     1588.67     1692.12     26.75 o 
   8   2  12     8885.20     8876.22     95.46 o 
  10   2  12       60.94       73.52      8.21 o 
  12   2  12     1147.49     1142.20     33.53 o 
  14   2  12     2676.14     2649.83     56.17 o 
  16   2  12      159.74      183.85     17.89 o 
  18   2  12      642.31      649.66     29.15 o 
  20   2  12       11.53       12.19      9.31 o 
  22   2  12        7.40       33.06     13.75 o 
  24   2  12      325.63      383.53     37.05 o 
 -25   3  12     1954.68     2168.15    108.89 o 
 -23   3  12      704.27      719.59     34.10 o 
 -21   3  12      404.78      381.91     62.23 o 
 -19   3  12        3.35       15.14      9.99 o 
 -17   3  12     2080.60     2146.71     51.37 o 
 -15   3  12      501.28      576.11     24.65 o 
 -13   3  12      769.54      694.17     26.09 o 
 -11   3  12     1531.27     1494.71     30.20 o 
  -9   3  12       53.02       79.80      8.17 o 
  -7   3  12     3476.07     3341.57     47.34 o 
  -5   3  12      261.07      299.61     13.19 o 
  -3   3  12     8970.90     8696.88     80.61 o 
  -1   3  12      631.96      518.50     24.35 o 
   1   3  12    18228.91    19375.33    149.72 o 
   3   3  12      114.71      101.94      7.67 o 
   5   3  12        5.42       17.69     11.14 o 
   7   3  12        0.29       10.39      6.48 o 
   9   3  12        1.71       10.27      6.17 o 
  11   3  12       37.48       46.37     10.30 o 
  13   3  12      679.68      601.51     33.61 o 
  15   3  12       44.79       35.77     10.56 o 
  17   3  12      740.30      788.85     32.69 o 
  19   3  12      122.70      137.99     17.41 o 
  21   3  12     1246.57     1352.80     46.96 o 
  23   3  12      610.92      743.66     72.92 o 
 -24   4  12     2190.51     2350.87     76.08 o 
 -22   4  12       90.07       85.30     17.87 o 
 -20   4  12        2.54       -6.55      6.55 o 
 -18   4  12       95.08      112.73     14.78 o 
 -16   4  12        1.15        8.96      7.51 o 
 -14   4  12     1066.86     1028.12     34.34 o 
 -12   4  12      349.65      375.38     23.52 o 
 -10   4  12     1772.84     1760.25     44.35 o 
  -8   4  12     4402.33     4221.71     58.35 o 
  -6   4  12     2574.12     2291.64     52.76 o 
  -4   4  12     5786.70     5727.63     70.65 o 
  -2   4  12     3543.75     3581.93     42.41 o 
   0   4  12        0.26        3.53      3.86 o 
   2   4  12     2416.93     2371.44     33.84 o 
   4   4  12     5183.46     5663.37     62.36 o 
   6   4  12      550.40      624.69     16.77 o 
   8   4  12      175.26      141.59     14.11 o 
  10   4  12      989.16      977.36     31.80 o 
  12   4  12        0.07        1.65      7.06 o 
  14   4  12       86.47      100.21     14.51 o 
  16   4  12        2.89        5.92      8.18 o 
  18   4  12      490.48      470.21     31.01 o 
  20   4  12     2060.90     2161.74     91.99 o 
  22   4  12        3.04        8.09     11.94 o 
 -23   5  12      170.04      132.23     23.33 o 
 -21   5  12      294.92      344.40     26.46 o 
 -19   5  12       60.27       49.29     23.08 o 
 -17   5  12        0.25        8.20      8.18 o 
 -15   5  12     2000.14     1960.52     56.02 o 
 -13   5  12     3386.49     3171.25     65.78 o 
 -11   5  12      624.29      551.07     25.38 o 
  -9   5  12       36.40       23.33      9.31 o 
  -7   5  12     1329.89     1250.76     29.06 o 
  -5   5  12     1111.72     1112.66     26.80 o 
  -3   5  12     1444.15     1462.50     31.30 o 
  -1   5  12      192.97      192.05     10.80 o 
   1   5  12       99.86      146.45     10.12 o 
   3   5  12      593.10      619.84     17.63 o 
   5   5  12     2399.86     2255.19     35.32 o 
   7   5  12      815.05      839.27     28.76 o 
   9   5  12     1074.00      974.31     32.09 o 
  11   5  12      857.66      841.46     31.39 o 
  13   5  12      387.11      321.05     23.52 o 
  15   5  12      362.76      325.79     28.67 o 
  17   5  12      289.57      244.90     23.52 o 
  19   5  12      851.11      932.80     40.03 o 
  21   5  12       11.78       -0.65     11.23 o 
 -22   6  12     1063.55     1230.89     75.84 o 
 -20   6  12        0.67        4.17     18.47 o 
 -18   6  12     2100.35     2186.87     59.48 o 
 -16   6  12      254.14      269.16     23.13 o 
 -14   6  12      784.49      750.77     32.17 o 
 -12   6  12       27.87       55.01     11.94 o 
 -10   6  12     4047.97     3560.03     71.06 o 
  -8   6  12     1151.82     1165.92     37.35 o 
  -6   6  12      202.44      343.89     35.36 o 
  -4   6  12      289.62      301.21     16.48 o 
  -2   6  12     2300.02     2146.47     40.76 o 
   0   6  12     2508.98     2574.19     39.07 o 
   2   6  12     1690.62     1820.60     32.43 o 
   4   6  12    14880.75    13754.17    149.24 o 
   6   6  12       75.69       66.68     11.59 o 
   8   6  12       40.34       61.81     11.11 o 
  10   6  12      716.48      693.65     29.15 o 
  12   6  12        7.90       16.20      8.98 o 
  14   6  12      235.11      199.27     20.44 o 
  16   6  12     2798.74     2647.82    125.27 o 
  18   6  12     1438.42     1526.92     51.62 o 
  20   6  12       10.85       20.35     13.51 o 
 -19   7  12      190.75      176.95     29.17 o 
 -17   7  12     3203.99     3447.54     95.55 o 
 -15   7  12      375.83      392.46     32.92 o 
 -13   7  12     1267.93     1173.34     51.61 o 
 -11   7  12     1046.85     1035.53     38.14 o 
  -9   7  12       12.71       16.60      9.31 o 
  -7   7  12       80.30       62.25     12.25 o 
  -5   7  12      764.71      786.85     31.27 o 
  -3   7  12     1502.19     1585.02     38.17 o 
  -1   7  12        3.54       11.18      7.06 o 
   1   7  12      368.13      405.25     25.98 o 
   3   7  12      520.38      506.07     26.66 o 
   5   7  12      625.39      600.99     27.11 o 
   7   7  12     1977.36     1900.33     48.96 o 
   9   7  12        0.23       -1.13      7.42 o 
  11   7  12      466.75      408.92     28.38 o 
  13   7  12      335.44      277.97     25.64 o 
  15   7  12      469.34      469.25     32.17 o 
  17   7  12      173.50      148.25     21.33 o 
  19   7  12       96.13      161.40     35.00 o 
 -16   8  12     1810.52     1869.15     68.75 o 
 -14   8  12      570.80      668.78     52.28 o 
 -12   8  12      182.20      182.92     20.01 o 
 -10   8  12     1703.65     1762.89     51.96 o 
  -8   8  12       45.56       63.44     12.25 o 
  -6   8  12     1552.70     1487.07     67.03 o 
  -4   8  12      520.27      521.92     28.50 o 
  -2   8  12     2091.83     1988.73     61.65 o 
   0   8  12     1839.24     1852.38     50.82 o 
   2   8  12        0.75        7.00      8.43 o 
   4   8  12        5.33       -6.73      8.86 o 
   6   8  12     1807.31     1862.32     49.98 o 
   8   8  12      364.50      364.78     25.94 o 
  10   8  12      207.81      154.65     18.49 o 
  12   8  12      131.03      128.60     18.18 o 
  14   8  12      221.73      194.97     23.96 o 
  16   8  12     1132.81     1263.95     83.61 o 
 -13   9  12      391.45      379.67     33.00 o 
 -11   9  12      332.71      314.94     30.91 o 
  -9   9  12       15.27       28.72     10.30 o 
  -7   9  12     1297.09     1266.57     44.46 o 
  -5   9  12      178.38      141.21     17.11 o 
  -3   9  12      825.38      898.37     71.95 o 
  -1   9  12     1680.46     1742.76     67.33 o 
   1   9  12     2204.32     2555.22    166.40 o 
   3   9  12      420.68      392.86     35.04 o 
   5   9  12     1000.20      970.26     47.89 o 
   7   9  12       14.08       28.32     15.77 o 
   9   9  12       92.78      107.95     16.25 o 
  11   9  12        6.40        2.73      9.89 o 
  13   9  12      759.18      628.97     82.64 o 
  -8  10  12        4.07       15.56      9.72 o 
  -6  10  12      217.17      228.59     55.42 o 
  -4  10  12      889.55      875.04     73.89 o 
  -2  10  12      763.49      828.23     95.28 o 
   0  10  12     1240.15     1312.56     85.56 o 
   2  10  12       59.90       58.34     25.28 o 
   4  10  12      479.55      552.25     64.17 o 
   6  10  12       84.68       60.47     20.42 o 
   8  10  12       32.65       18.60     15.77 o 
 -25   1  13       10.31       -2.38     21.39 o 
 -23   1  13     2728.18     2989.66     94.18 o 
 -21   1  13       11.32        9.52      7.65 o 
 -19   1  13      348.86      359.99     23.32 o 
 -17   1  13      478.12      468.10     20.64 o 
 -15   1  13      139.41      138.63     18.13 o 
 -13   1  13     5970.91     5592.95     64.44 o 
 -11   1  13    24461.45    24162.31    204.71 o 
  -9   1  13      994.45      942.70     19.64 o 
  -7   1  13     8646.63     8552.86     81.61 o 
  -5   1  13    16710.40    17039.92    129.14 o 
  -3   1  13    10517.14    11511.81    108.87 o 
  -1   1  13      878.70      698.19     12.75 o 
   1   1  13      318.36      371.33     11.03 o 
   3   1  13     7430.58     8014.62     68.46 o 
   5   1  13     4209.53     4276.48     42.66 o 
   7   1  13     3416.20     3401.99     42.15 o 
   9   1  13     4718.12     4804.92     61.71 o 
  11   1  13     5828.58     5675.41     71.21 o 
  13   1  13      273.58      269.79     23.71 o 
  15   1  13     1371.24     1324.66     51.23 o 
  17   1  13     7063.30     6900.44    108.64 o 
  19   1  13      183.61      150.80     23.25 o 
  21   1  13     2295.47     2370.01     96.25 o 
  23   1  13       67.72       66.89     17.15 o 
 -24   2  13       33.05       61.25     17.87 o 
 -22   2  13      628.14      676.04     32.05 o 
 -20   2  13     1384.86     1404.88     44.52 o 
 -18   2  13      172.12      224.62     20.15 o 
 -16   2  13      758.36      785.88     25.02 o 
 -14   2  13     5830.66     5540.63     68.97 o 
 -12   2  13        0.58        3.29      6.09 o 
 -10   2  13    25853.72    25992.65    218.54 o 
  -8   2  13     6324.10     6007.30     64.29 o 
  -6   2  13     1648.68     1716.11     27.15 o 
  -4   2  13     1742.51     1760.83     26.63 o 
  -2   2  13    13348.60    13729.91    120.35 o 
   0   2  13      814.32      726.33     13.42 o 
   2   2  13     5114.74     5327.19     49.39 o 
   4   2  13      288.78      353.53     10.87 o 
   6   2  13     2140.33     2096.88     31.28 o 
   8   2  13      456.00      393.28     14.60 o 
  10   2  13     1759.91     1800.28     33.59 o 
  12   2  13      211.01      195.93     16.77 o 
  14   2  13     6391.54     6084.19     96.29 o 
  16   2  13       13.23       18.80      8.98 o 
  18   2  13     3484.08     3592.94     73.76 o 
  20   2  13        7.49       27.59     13.66 o 
  22   2  13       27.25       61.04     15.77 o 
  24   2  13      527.47      575.47     48.61 o 
 -25   3  13      165.70      138.06     29.17 o 
 -23   3  13      271.26      266.01     26.95 o 
 -21   3  13      845.98      883.15     36.80 o 
 -19   3  13      378.35      386.73     38.89 o 
 -17   3  13        1.81       -5.92      5.92 o 
 -15   3  13     3445.45     3179.62     63.30 o 
 -13   3  13       49.36       49.35     10.67 o 
 -11   3  13     4678.42     4379.91     60.37 o 
  -9   3  13     8304.13     8092.39     92.07 o 
  -7   3  13     2166.32     2234.20     37.50 o 
  -5   3  13       13.06        1.23      4.21 o 
  -3   3  13        4.79       13.23      3.91 o 
  -1   3  13     2058.26     2289.20     27.52 o 
   1   3  13     1849.33     1871.26     24.55 o 
   3   3  13     6171.38     6323.63     65.78 o 
   5   3  13     6800.29     6740.63     69.94 o 
   7   3  13     9196.58     9286.83     91.20 o 
   9   3  13     3688.36     3291.45     48.26 o 
  11   3  13     2883.34     2757.28     56.85 o 
  13   3  13     3516.09     3147.51     63.16 o 
  15   3  13       45.40       37.10     10.30 o 
  17   3  13        0.07        4.17      8.49 o 
  19   3  13     2078.16     2099.63     56.98 o 
  21   3  13      478.56      512.14     34.19 o 
  23   3  13       85.35       52.00     15.77 o 
 -24   4  13        0.07        9.88      7.91 o 
 -22   4  13     1028.67     1132.94     51.55 o 
 -20   4  13       24.56       36.13     15.56 o 
 -18   4  13       60.44       72.86     12.25 o 
 -16   4  13     1187.13     1163.48     38.04 o 
 -14   4  13       29.95       10.75      7.42 o 
 -12   4  13      779.99      814.12     29.88 o 
 -10   4  13     2189.97     2082.52     38.33 o 
  -8   4  13     1392.05     1297.80     28.83 o 
  -6   4  13    44252.74    43586.40    390.60 o 
  -4   4  13        4.80        0.74      4.89 o 
  -2   4  13     1803.95     1838.08     27.47 o 
   0   4  13      716.35      773.39     23.86 o 
   2   4  13      559.63      579.63     15.79 o 
   4   4  13       15.34       15.89      4.88 o 
   6   4  13       75.95       95.90      8.28 o 
   8   4  13     2178.10     2023.35     51.58 o 
  10   4  13     4961.81     4432.72     76.29 o 
  12   4  13     3366.52     3212.38     64.66 o 
  14   4  13       17.16       32.59      9.68 o 
  16   4  13     1950.16     1852.86     51.13 o 
  18   4  13      267.65      269.29     34.61 o 
  20   4  13     1077.83     1086.11     58.46 o 
  22   4  13     1480.31     1636.56    139.03 o 
 -23   5  13        0.10       -9.72      9.72 o 
 -21   5  13     1223.85     1274.78    104.03 o 
 -19   5  13     1771.93     1861.65     53.46 o 
 -17   5  13     2459.48     2554.35     74.98 o 
 -15   5  13      329.89      301.47     23.07 o 
 -13   5  13      930.54      982.32     35.17 o 
 -11   5  13      193.65      154.47     16.44 o 
  -9   5  13    12220.43    12435.76    161.04 o 
  -7   5  13     3042.45     2558.22     44.15 o 
  -5   5  13       17.41       10.78      8.14 o 
  -3   5  13     1760.35     1644.28     33.77 o 
  -1   5  13     2382.83     2253.90     52.20 o 
   1   5  13     8009.30     7893.25     81.45 o 
   3   5  13       44.66       65.85      7.44 o 
   5   5  13     3421.27     3195.34     44.60 o 
   7   5  13     1804.82     1723.31     42.54 o 
   9   5  13      627.96      531.37     24.65 o 
  11   5  13     2062.10     1862.37     47.84 o 
  13   5  13     4793.18     4493.16     95.49 o 
  15   5  13      241.39      207.89     20.03 o 
  17   5  13       44.04       78.87     14.94 o 
  19   5  13      123.69       94.89     16.84 o 
  21   5  13      107.61       70.08     16.28 o 
 -20   6  13     1220.39     1276.53     60.74 o 
 -18   6  13       64.59       58.30     12.69 o 
 -16   6  13      870.50      914.37     37.05 o 
 -14   6  13       79.83       65.99     13.06 o 
 -12   6  13      447.20      429.65     28.02 o 
 -10   6  13       15.50       34.58     10.81 o 
  -8   6  13       22.86       32.92     10.44 o 
  -6   6  13     3581.28     3593.13     56.81 o 
  -4   6  13     2476.70     2744.61     48.15 o 
  -2   6  13      648.28      703.26     22.85 o 
   0   6  13      205.84      204.85     14.60 o 
   2   6  13       58.38       94.76      9.33 o 
   4   6  13     1239.26     1239.24     56.58 o 
   6   6  13       47.31       99.01     26.34 o 
   8   6  13      304.72      245.78     20.56 o 
  10   6  13     2758.82     2655.12     60.20 o 
  12   6  13       12.66       -4.53      7.70 o 
  14   6  13      510.42      476.27     31.27 o 
  16   6  13       11.30       26.25     11.11 o 
  18   6  13        4.30       13.40     10.84 o 
  20   6  13      135.93       94.17     19.45 o 
 -19   7  13      498.14      491.97     54.45 o 
 -17   7  13        1.97        8.40      8.10 o 
 -15   7  13       31.66       31.11     10.10 o 
 -13   7  13      615.39      662.02     31.05 o 
 -11   7  13      325.01      362.38     27.79 o 
  -9   7  13      258.32      255.35     31.77 o 
  -7   7  13     2176.94     2123.48     54.12 o 
  -5   7  13      163.11      158.13     17.11 o 
  -3   7  13      507.76      500.01     21.77 o 
  -1   7  13     1555.23     1516.84     35.86 o 
   1   7  13       78.06       83.52     29.77 o 
   3   7  13      202.09      210.17     15.33 o 
   5   7  13        0.46       -0.97      6.11 o 
   7   7  13      159.42      161.47     16.77 o 
   9   7  13      858.22      856.32     33.97 o 
  11   7  13      260.12      239.36     22.23 o 
  13   7  13      578.69      595.87     33.19 o 
  15   7  13       71.02       58.95     14.85 o 
  17   7  13       15.67       25.39     13.06 o 
  19   7  13     1244.84     1347.56     87.50 o 
 -16   8  13      679.32      908.10     64.17 o 
 -14   8  13     1374.41     1499.31     50.14 o 
 -12   8  13     2066.61     2234.09     61.35 o 
 -10   8  13     2187.90     2215.26     59.85 o 
  -8   8  13      132.69       94.96     18.41 o 
  -6   8  13     1162.07     1101.70     50.16 o 
  -4   8  13      833.24      837.27     33.69 o 
  -2   8  13      298.69      268.53     26.16 o 
   0   8  13      297.99      341.49     25.98 o 
   2   8  13      384.55      394.78     27.89 o 
   4   8  13       63.32       67.57     15.12 o 
   6   8  13      233.11      230.16     20.44 o 
   8   8  13       30.06       20.46      9.24 o 
  10   8  13      351.61      313.53     29.68 o 
  12   8  13      324.38      281.26     25.63 o 
  14   8  13     1318.90     1400.29    112.78 o 
  16   8  13      298.57      244.56     47.64 o 
 -13   9  13     1143.85     1209.50     73.89 o 
 -11   9  13      225.80      194.09     20.03 o 
  -9   9  13      459.81      382.35     29.05 o 
  -7   9  13      211.26      255.03     23.52 o 
  -5   9  13      124.13      151.12     18.18 o 
  -3   9  13       83.54      105.00     31.11 o 
  -1   9  13       34.67       42.16     17.15 o 
   1   9  13        6.45        2.39     11.11 o 
   3   9  13      498.13      478.66     38.43 o 
   5   9  13       76.16       53.36     17.15 o 
   7   9  13      253.48      241.06     33.06 o 
   9   9  13        2.45        0.97     15.12 o 
  11   9  13       69.12       79.27     15.29 o 
  -8  10  13      283.59      292.96     66.11 o 
  -6  10  13      334.02      303.35     50.56 o 
  -4  10  13      705.86      703.92     77.78 o 
  -2  10  13     1440.68     1507.96     67.33 o 
   0  10  13        4.73      -11.67     19.45 o 
   2  10  13        0.19      -11.67     19.45 o 
   4  10  13      237.54      248.90     46.67 o 
   6  10  13        0.03      -13.01     13.01 o 
   8  10  13      179.78      194.45     36.95 o 
 -24   0  14        0.04        5.83     19.45 o 
 -22   0  14      860.18      661.14     60.28 o 
 -20   0  14     1069.21     1051.99     71.95 o 
 -18   0  14       56.39       37.81     11.67 o 
 -16   0  14      532.52      489.15     39.86 o 
 -14   0  14     1275.26     1178.06     49.59 o 
 -12   0  14      464.23      408.35     23.80 o 
 -10   0  14    12031.48    12088.30    183.09 o 
  -8   0  14       73.38       67.56      7.21 o 
  -6   0  14    14924.71    14787.80    162.93 o 
  -4   0  14     2056.65     2383.47     38.90 o 
  -2   0  14     6466.69     6722.96     83.42 o 
   0   0  14     1232.11     1283.05     26.46 o 
   2   0  14    12419.22    12663.57    142.87 o 
   4   0  14     7932.51     8310.32    101.41 o 
   6   0  14     9582.01     9334.48    113.74 o 
   8   0  14      708.55      578.68     25.19 o 
  10   0  14     1657.88     1532.27     43.74 o 
  12   0  14     4130.05     4163.25     83.89 o 
  14   0  14    14303.34    14028.43    209.71 o 
  16   0  14      612.05      563.37     29.42 o 
  18   0  14      970.93     1048.10     70.00 o 
  20   0  14        8.89      -11.67     13.61 o 
  22   0  14      772.43      779.76     64.17 o 
  24   0  14        0.87       13.61     17.50 o 
 -25   1  14      103.78      114.74     35.97 o 
 -23   1  14       50.38       56.61     18.22 o 
 -21   1  14     1569.96     1510.84     56.85 o 
 -19   1  14     1578.91     1529.39     45.68 o 
 -17   1  14      966.99     1032.36     56.41 o 
 -15   1  14      175.60      206.54     15.02 o 
 -13   1  14     3292.82     3203.28     52.13 o 
 -11   1  14     1460.45     1653.21     28.67 o 
  -9   1  14      347.33      306.31     11.71 o 
  -7   1  14     5025.24     4809.56     53.29 o 
  -5   1  14      625.45      638.92     17.81 o 
  -3   1  14     5476.62     5677.20     51.37 o 
  -1   1  14      188.71      185.15      7.48 o 
   1   1  14      577.39      589.48     13.39 o 
   3   1  14      320.06      348.32     12.50 o 
   5   1  14     2821.34     2916.00     33.39 o 
   7   1  14        4.50        0.53      3.46 o 
   9   1  14     1846.00     1814.60     33.55 o 
  11   1  14      624.94      642.62     20.26 o 
  13   1  14    15134.20    14879.19    154.17 o 
  15   1  14     3609.36     3711.80     70.22 o 
  17   1  14     1913.26     1948.75     76.92 o 
  19   1  14       80.35      101.02     19.90 o 
  21   1  14     1166.68     1249.01     57.05 o 
  23   1  14      779.80      828.38     48.12 o 
 -24   2  14      590.29      631.26     45.13 o 
 -22   2  14        6.30        0.81      9.89 o 
 -20   2  14        1.85        3.17      9.91 o 
 -18   2  14      196.95      142.16     20.67 o 
 -16   2  14     1876.12     1667.76     46.14 o 
 -14   2  14     1975.62     1764.56     33.75 o 
 -12   2  14      406.09      290.75     13.42 o 
 -10   2  14     1498.38     1526.51     32.48 o 
  -8   2  14     3105.60     3124.54     41.23 o 
  -6   2  14     4828.03     4738.93     53.55 o 
  -4   2  14     1281.64     1311.97     26.63 o 
  -2   2  14     6100.32     5782.55     60.40 o 
   0   2  14      807.93      847.94     15.15 o 
   2   2  14     1231.60     1506.15     22.70 o 
   4   2  14      356.95      354.00     12.75 o 
   6   2  14      494.90      435.36     13.94 o 
   8   2  14     1517.69     1632.58     31.45 o 
  10   2  14     1881.70     1738.90     33.21 o 
  12   2  14      310.07      373.14     21.75 o 
  14   2  14     1189.70     1136.12     35.99 o 
  16   2  14       30.27       26.90      9.40 o 
  18   2  14        0.32        8.22      7.90 o 
  20   2  14     2785.93     2854.48     72.39 o 
  22   2  14        4.77       36.56     13.54 o 
  24   2  14      275.55      272.23     46.67 o 
 -23   3  14        0.01        9.43     10.56 o 
 -21   3  14     1202.03     1205.27     43.32 o 
 -19   3  14     1059.06      927.10     36.80 o 
 -17   3  14      179.10      135.41     15.14 o 
 -15   3  14       23.16       20.69      7.90 o 
 -13   3  14     1619.74     1608.83     35.08 o 
 -11   3  14      423.22      453.78     17.09 o 
  -9   3  14        1.89        6.45      4.89 o 
  -7   3  14     7600.70     7391.64     85.46 o 
  -5   3  14     2278.13     2241.91     33.38 o 
  -3   3  14     2468.78     2177.57     36.20 o 
  -1   3  14     4920.00     5067.07     49.25 o 
   1   3  14     3718.14     4053.80     45.28 o 
   3   3  14     5553.93     5758.76     64.46 o 
   5   3  14       62.96       71.16     11.04 o 
   7   3  14     7108.44     7118.10     75.39 o 
   9   3  14     4596.43     4536.44     60.94 o 
  11   3  14     2991.26     2741.51     56.83 o 
  13   3  14      264.62      255.36     20.81 o 
  15   3  14     2775.34     2884.31     63.41 o 
  17   3  14     3284.24     3238.32     70.60 o 
  19   3  14     1539.98     1602.85     49.55 o 
  21   3  14       84.57       72.02     15.50 o 
  23   3  14       16.18        5.83     13.75 o 
 -24   4  14     1191.47     1192.72     51.22 o 
 -22   4  14      578.81      666.14     35.47 o 
 -20   4  14      559.94      576.22     35.67 o 
 -18   4  14       40.25       47.72     10.30 o 
 -16   4  14       10.86       -6.99      6.99 o 
 -14   4  14     2181.71     2313.87     62.82 o 
 -12   4  14      212.84      184.21     17.11 o 
 -10   4  14     1551.72     1321.68     36.49 o 
  -8   4  14       15.90       22.55      6.74 o 
  -6   4  14     1576.80     1508.50     31.81 o 
  -4   4  14     5658.71     5359.70     70.28 o 
  -2   4  14      219.43      241.20     17.05 o 
   0   4  14     3415.30     3535.05     44.89 o 
   2   4  14       28.30       21.79      5.13 o 
   4   4  14      297.83      364.07     14.04 o 
   6   4  14     7857.44     8139.27     84.39 o 
   8   4  14     7380.83     7011.55    101.76 o 
  10   4  14       51.64       52.32     10.44 o 
  12   4  14      114.68      132.59     15.64 o 
  14   4  14      858.62      779.14     32.17 o 
  16   4  14       16.01       26.15     10.44 o 
  18   4  14      997.28     1063.43     50.01 o 
  20   4  14       69.26       60.33     14.51 o 
  22   4  14        4.33       26.62     17.73 o 
 -23   5  14       49.14       -5.83      9.72 o 
 -21   5  14      183.55      167.62     23.25 o 
 -19   5  14     1021.95     1016.59     38.84 o 
 -17   5  14      874.17      795.19     33.64 o 
 -15   5  14      227.33      202.27     19.44 o 
 -13   5  14      474.62      445.39     27.94 o 
 -11   5  14     1752.04     1501.58     42.63 o 
  -9   5  14     2359.97     2584.45     56.37 o 
  -7   5  14     4349.60     3654.27     56.34 o 
  -5   5  14      162.89       94.99     10.42 o 
  -3   5  14      387.80      359.37     18.00 o 
  -1   5  14      305.94      318.61     16.83 o 
   1   5  14      280.96      313.49     13.74 o 
   3   5  14     6404.64     6447.14    109.97 o 
   5   5  14      455.08      404.55     15.11 o 
   7   5  14        3.83       25.89      7.60 o 
   9   5  14     1035.17     1001.01     33.26 o 
  11   5  14      345.57      414.60     37.68 o 
  13   5  14       51.15       47.05     11.94 o 
  15   5  14       11.91        5.83      8.56 o 
  17   5  14     1445.78     1413.78     47.13 o 
  19   5  14       58.47       66.07     15.24 o 
  21   5  14       22.65       13.78     12.25 o 
 -20   6  14     1460.36     1585.81     79.99 o 
 -18   6  14     2350.16     2227.26    128.97 o 
 -16   6  14      159.69      135.64     16.77 o 
 -14   6  14      260.99      263.51     22.75 o 
 -12   6  14     3097.60     2985.32     66.49 o 
 -10   6  14     1800.42     1756.39     53.74 o 
  -8   6  14      362.37      346.33     24.31 o 
  -6   6  14     1275.06     1484.69     34.72 o 
  -4   6  14      211.60      199.34     15.73 o 
  -2   6  14     2843.30     2643.44     54.44 o 
   0   6  14        0.67        1.89      5.43 o 
   2   6  14     2148.03     1980.41     34.75 o 
   4   6  14     2141.82     2176.23     43.87 o 
   6   6  14     1044.83     1006.16     29.41 o 
   8   6  14     1340.25     1263.45     38.71 o 
  10   6  14     6354.18     6165.07    101.66 o 
  12   6  14     1208.22     1231.21     41.09 o 
  14   6  14     1583.39     1596.68     48.92 o 
  16   6  14     1905.86     1998.55     83.06 o 
  18   6  14      276.58      249.48     25.43 o 
  20   6  14       25.73       39.86     17.87 o 
 -19   7  14       10.36        7.78      9.72 o 
 -17   7  14      165.29      180.55     19.78 o 
 -15   7  14        4.25        3.89      7.29 o 
 -13   7  14      778.34      809.39     35.10 o 
 -11   7  14       51.67       72.09     13.47 o 
  -9   7  14     3430.84     3596.77     75.33 o 
  -7   7  14        9.17       14.88      9.31 o 
  -5   7  14     1162.21     1125.40     38.34 o 
  -3   7  14     1310.73     1272.27     33.19 o 
  -1   7  14       98.33      121.08     12.36 o 
   1   7  14       11.75       -7.42      7.42 o 
   3   7  14      207.44      228.80     20.71 o 
   5   7  14      302.71      324.80     21.61 o 
   7   7  14      373.67      369.83     25.45 o 
   9   7  14     2973.50     2832.47     64.18 o 
  11   7  14     1108.90     1065.73     40.76 o 
  13   7  14     1344.32     1193.94     67.37 o 
  15   7  14      213.21      186.44     22.23 o 
  17   7  14     2628.43     2636.30     88.12 o 
 -16   8  14      100.72       36.95     13.61 o 
 -14   8  14      735.82      696.71     33.43 o 
 -12   8  14       49.04       36.33     10.56 o 
 -10   8  14      437.64      393.92     29.07 o 
  -8   8  14       62.02       71.18     12.69 o 
  -6   8  14      678.15      672.01     31.07 o 
  -4   8  14        0.32       -1.70      9.11 o 
  -2   8  14      391.39      383.04     24.05 o 
   0   8  14      667.31      683.94     31.27 o 
   2   8  14       23.74       23.20     10.44 o 
   4   8  14      515.32      516.25     30.91 o 
   6   8  14      231.70      268.82     40.84 o 
   8   8  14      215.82      212.97     20.01 o 
  10   8  14       38.34       45.66     14.89 o 
  12   8  14      296.58      303.53     35.34 o 
  14   8  14       85.63       94.55     18.05 o 
 -11   9  14      530.87      533.48     31.92 o 
  -9   9  14     2013.58     2050.38     59.12 o 
  -7   9  14        9.11        9.84      8.55 o 
  -5   9  14      140.83      144.70     16.97 o 
  -3   9  14     6756.22     7324.86    158.59 o 
  -1   9  14     1316.69     1147.59     56.17 o 
   1   9  14       12.33        3.14     10.30 o 
   3   9  14       90.92      107.87     21.01 o 
   5   9  14      290.50      285.73     32.29 o 
   7   9  14     2333.87     2457.23     81.09 o 
   9   9  14      317.36      377.43     49.59 o 
  11   9  14     1102.34     1253.12     59.80 o 
  -8  10  14       67.69       66.49     10.74 o 
  -6  10  14      837.90      849.76     70.00 o 
  -4  10  14      969.79      996.35     54.95 o 
  -2  10  14      465.74      477.58     43.94 o 
   0  10  14     4474.62     4848.84    154.59 o 
   2  10  14      723.25      721.42     73.89 o 
   4  10  14     2325.42     2331.50    118.62 o 
   6  10  14       45.50       46.67     23.33 o 
 -23   1  15      293.15      266.53     33.00 o 
 -21   1  15      777.51      852.17     35.19 o 
 -19   1  15      915.17      958.55     35.76 o 
 -17   1  15     3381.22     3426.12     76.30 o 
 -15   1  15      772.88      797.78     35.08 o 
 -13   1  15     4522.75     4309.97     87.01 o 
 -11   1  15        0.68        9.39      4.44 o 
  -9   1  15      207.07      239.31     11.65 o 
  -7   1  15     2342.79     2389.77     33.47 o 
  -5   1  15     3060.91     3061.63     32.37 o 
  -3   1  15      559.08      649.64     13.04 o 
  -1   1  15      208.86      154.51      7.02 o 
   1   1  15      524.24      518.96     13.11 o 
   3   1  15     7756.97     7696.46     68.04 o 
   5   1  15     1324.49     1198.67     19.66 o 
   7   1  15     1799.95     1718.42     28.76 o 
   9   1  15     1385.01     1526.71     31.47 o 
  11   1  15      346.89      432.67     17.54 o 
  13   1  15       29.01       52.17      8.61 o 
  15   1  15      346.87      349.81     22.18 o 
  17   1  15     1530.96     1409.71     42.59 o 
  19   1  15      488.34      472.84     72.92 o 
  21   1  15      761.60      738.75     44.67 o 
  23   1  15      574.00      637.69     50.17 o 
 -24   2  15      914.13      931.76     52.03 o 
 -22   2  15     2223.57     2358.78     63.07 o 
 -20   2  15      360.53      401.25     27.89 o 
 -18   2  15     3271.87     3056.93    100.86 o 
 -16   2  15     2826.96     2655.35     60.69 o 
 -14   2  15      176.76      193.69     14.45 o 
 -12   2  15      782.57      722.25     23.64 o 
 -10   2  15    10996.41    10520.19    103.06 o 
  -8   2  15        0.15        6.22      4.35 o 
  -6   2  15      503.15      503.99     14.63 o 
  -4   2  15       23.33       37.19      5.41 o 
  -2   2  15      103.48       83.58      5.70 o 
   0   2  15     6002.30     6317.99     58.25 o 
   2   2  15     1715.28     1683.50     23.42 o 
   4   2  15     5303.22     5540.82     53.34 o 
   6   2  15     1231.68     1182.84     34.95 o 
   8   2  15     1114.90     1175.50     26.90 o 
  10   2  15     1665.82     1574.68     32.40 o 
  12   2  15    10496.53    10548.19    140.58 o 
  14   2  15       39.01       23.49      9.68 o 
  16   2  15      374.18      357.64     25.24 o 
  18   2  15      696.23      720.13     31.63 o 
  20   2  15      434.46      482.10     51.37 o 
  22   2  15       77.25       77.12     19.90 o 
 -23   3  15      235.52      199.77     22.03 o 
 -21   3  15       48.62       30.46     10.46 o 
 -19   3  15      495.13      469.40     28.62 o 
 -17   3  15      782.42      670.74     30.50 o 
 -15   3  15      111.57      131.78     13.20 o 
 -13   3  15      550.87      472.12     16.68 o 
 -11   3  15      329.10      283.60     14.16 o 
  -9   3  15       22.65       13.42      5.00 o 
  -7   3  15     1332.07     1215.89     24.63 o 
  -5   3  15     2156.75     2056.65     32.31 o 
  -3   3  15       78.15       68.23      6.89 o 
  -1   3  15     9674.28     9823.97     83.61 o 
   1   3  15     1262.51     1214.02     19.81 o 
   3   3  15     4600.83     4845.54     55.69 o 
   5   3  15       71.95       87.35     13.57 o 
   7   3  15       43.22       53.65     11.82 o 
   9   3  15      598.83      483.22     17.11 o 
  11   3  15      511.95      373.28     23.93 o 
  13   3  15        1.46        8.31      7.70 o 
  15   3  15     1211.16     1231.90     53.39 o 
  17   3  15      271.50      274.09     23.88 o 
  19   3  15      107.29      110.62     16.01 o 
  21   3  15       35.91       19.16     18.72 o 
  23   3  15      953.15      968.38     77.78 o 
 -22   4  15       53.45       60.96     13.64 o 
 -20   4  15     2899.78     3036.17     73.67 o 
 -18   4  15        8.64       32.03     11.63 o 
 -16   4  15      357.68      301.23     28.78 o 
 -14   4  15     4745.21     4734.51     85.15 o 
 -12   4  15     3540.48     3423.48     66.69 o 
 -10   4  15     4836.43     4682.45     65.97 o 
  -8   4  15     1694.46     1445.30     31.91 o 
  -6   4  15     1331.97     1310.12     29.41 o 
  -4   4  15        8.07       13.33      6.26 o 
  -2   4  15      494.16      425.06     14.02 o 
   0   4  15       81.76      139.10      9.30 o 
   2   4  15     4526.38     4431.85     62.11 o 
   4   4  15      276.90      244.96     13.16 o 
   6   4  15      307.81      323.43     15.23 o 
   8   4  15    11718.11    11206.28    144.76 o 
  10   4  15       74.21       72.40     11.71 o 
  12   4  15      396.77      370.60     24.65 o 
  14   4  15      663.03      728.79     31.05 o 
  16   4  15     1526.72     1525.78     46.96 o 
  18   4  15       23.08       22.61     12.58 o 
  20   4  15       35.63       20.93     11.85 o 
  22   4  15       94.78       81.87     24.34 o 
 -21   5  15      788.93      771.82     43.94 o 
 -19   5  15     1154.24     1126.19     52.20 o 
 -17   5  15     1188.75     1329.35    119.79 o 
 -15   5  15      579.66      628.77     31.33 o 
 -13   5  15       59.28       64.45     12.25 o 
 -11   5  15      215.45      222.46     19.37 o 
  -9   5  15     2821.39     2886.03     60.80 o 
  -7   5  15      102.61       52.88      9.04 o 
  -5   5  15      668.92      539.44     20.19 o 
  -3   5  15        0.04       -0.97      6.29 o 
  -1   5  15      449.31      460.57     18.53 o 
   1   5  15     1691.46     1504.98     28.11 o 
   3   5  15     3079.20     2916.37     42.71 o 
   5   5  15     2107.16     2125.32     35.91 o 
   7   5  15     2274.80     2072.07     43.06 o 
   9   5  15      745.27      745.47     34.09 o 
  11   5  15     1956.99     2039.30     51.57 o 
  13   5  15     1490.39     1451.55     44.83 o 
  15   5  15       54.39       34.48     16.17 o 
  17   5  15      297.62      291.29     26.13 o 
  19   5  15     1056.18     1161.52     50.73 o 
  21   5  15      585.31      616.57     57.36 o 
 -20   6  15      511.19      550.56     56.39 o 
 -18   6  15      567.16      643.06     31.93 o 
 -16   6  15       57.61       32.90     12.87 o 
 -14   6  15      821.85      805.22     34.04 o 
 -12   6  15        0.10       18.62      9.31 o 
 -10   6  15     1459.97     1300.48     41.45 o 
  -8   6  15     2701.90     2661.50     60.39 o 
  -6   6  15      178.86      176.35     19.19 o 
  -4   6  15      165.61      122.65     13.79 o 
  -2   6  15      220.77      269.10     17.19 o 
   0   6  15      202.39      169.42     13.97 o 
   2   6  15     1051.38      986.06     27.79 o 
   4   6  15      751.59      827.83     26.40 o 
   6   6  15       38.54       85.35     11.73 o 
   8   6  15      488.29      397.53     25.33 o 
  10   6  15      213.12      185.25     18.63 o 
  12   6  15      337.93      368.41     26.81 o 
  14   6  15      443.28      440.58     29.92 o 
  16   6  15      374.45      346.78     28.02 o 
  18   6  15       97.39      105.85     18.69 o 
 -19   7  15       81.49       50.56     13.61 o 
 -17   7  15        0.81       10.79      7.90 o 
 -15   7  15     1060.39     1154.59     43.03 o 
 -13   7  15     2113.08     2040.69     57.58 o 
 -11   7  15     1352.36     1470.36     46.74 o 
  -9   7  15       90.09       51.43     12.50 o 
  -7   7  15      486.75      469.06     27.74 o 
  -5   7  15     2495.62     2437.81     58.32 o 
  -3   7  15      812.45      758.11     35.69 o 
  -1   7  15      293.49      341.90     20.24 o 
   1   7  15       72.98       45.86     10.44 o 
   3   7  15     1880.51     1769.16     49.83 o 
   5   7  15     1411.17     1320.40     43.39 o 
   7   7  15       87.36       88.53     12.51 o 
   9   7  15       12.30       33.83     10.12 o 
  11   7  15     1256.16     1180.63     41.78 o 
  13   7  15     1197.45     1208.61     44.03 o 
  15   7  15     1175.43     1226.57     45.92 o 
  17   7  15       72.34       41.59     13.47 o 
 -16   8  15      693.33      449.19     54.45 o 
 -14   8  15      550.14      667.09     32.30 o 
 -12   8  15      561.10      593.33     31.59 o 
 -10   8  15       11.15       17.43      8.84 o 
  -8   8  15      176.63      144.15     18.58 o 
  -6   8  15       24.26       17.43      9.31 o 
  -4   8  15      247.80      176.37     21.87 o 
  -2   8  15      138.53      103.01     14.78 o 
   0   8  15        4.31        6.92     10.28 o 
   2   8  15       51.99       40.42     12.25 o 
   4   8  15      791.22      763.37     35.40 o 
   6   8  15     3759.70     3602.00     94.75 o 
   8   8  15      312.16      360.85     38.89 o 
  10   8  15       71.56       82.38     14.83 o 
  12   8  15       84.70       66.47     14.58 o 
  14   8  15      359.70      312.14     51.09 o 
 -11   9  15       10.82        3.75      6.87 o 
  -9   9  15     1133.14     1263.53     56.47 o 
  -7   9  15      962.70     1012.88     40.14 o 
  -5   9  15      220.87      262.70     28.00 o 
  -3   9  15        0.23        8.61     14.39 o 
  -1   9  15     1529.95     1639.00     67.80 o 
   1   9  15      402.32      411.61     30.53 o 
   3   9  15      135.44      164.35     43.75 o 
   5   9  15       45.00       60.28     17.87 o 
   7   9  15       85.16       83.73     19.90 o 
   9   9  15      149.18      236.23     30.73 o 
  11   9  15        1.65        3.89     19.45 o 
  -6  10  15      719.31      801.15     68.06 o 
  -4  10  15       93.54       93.34     29.17 o 
  -2  10  15       42.49       25.28     21.39 o 
   0  10  15      418.29      400.57     58.34 o 
   4  10  15       47.00      134.17     25.28 o 
   6  10  15       40.75       70.00     21.39 o 
 -24   0  16     1706.90     1944.53    108.89 o 
 -22   0  16      152.51      229.45     44.72 o 
 -20   0  16     1540.54     1571.18     89.45 o 
 -18   0  16     9971.23    10113.28    176.35 o 
 -16   0  16     2578.30     2529.93     69.48 o 
 -14   0  16     4791.07     4830.48    101.05 o 
 -12   0  16        0.66       -1.94      7.78 o 
 -10   0  16     1056.00      931.49     35.43 o 
  -8   0  16     2648.83     2738.08     63.66 o 
  -6   0  16     2161.12     2191.55     46.76 o 
  -4   0  16     8713.78     8918.54    257.37 o 
  -2   0  16    14105.28    14566.11    162.70 o 
   0   0  16      173.48      210.02     12.01 o 
   2   0  16     8732.82     8048.62    100.60 o 
   4   0  16     5875.02     5729.25     88.61 o 
   6   0  16      484.29      466.39     17.89 o 
   8   0  16    19766.73    19585.03    267.37 o 
  10   0  16      563.63      607.40     27.96 o 
  12   0  16     4203.15     4308.06     88.58 o 
  14   0  16     1284.94     1193.08     42.52 o 
  16   0  16     3493.56     3643.28     84.94 o 
  18   0  16    11459.76    10342.97    270.29 o 
  20   0  16     1394.50     1437.01     87.50 o 
  22   0  16        9.14       31.11     19.45 o 
 -23   1  16       60.26       71.72     25.28 o 
 -21   1  16     4571.13     4685.39     92.07 o 
 -19   1  16       91.27       75.65     23.42 o 
 -17   1  16      241.32      215.12     16.01 o 
 -15   1  16       95.95       76.05     10.15 o 
 -13   1  16    15746.80    14866.42    159.91 o 
 -11   1  16     3572.37     3253.31     52.71 o 
  -9   1  16     6593.92     5893.21     65.18 o 
  -7   1  16    13900.14    13327.41    139.55 o 
  -5   1  16        2.14       13.98      6.19 o 
  -3   1  16      698.15      537.49     11.94 o 
  -1   1  16     4232.78     4032.03     41.63 o 
   1   1  16      641.52      543.11     12.70 o 
   3   1  16     1574.81     1836.05     25.54 o 
   5   1  16     3249.26     3429.16     38.68 o 
   7   1  16        0.24        4.82      4.12 o 
   9   1  16     1428.55     1595.98     56.41 o 
  11   1  16     4721.82     4429.12     62.58 o 
  13   1  16      254.07      197.74     14.20 o 
  15   1  16      714.21      738.00     33.22 o 
  17   1  16      187.47      185.26     19.09 o 
  19   1  16       11.74       10.87     11.63 o 
  21   1  16     1181.02     1042.34     54.30 o 
  23   1  16       34.61       48.61     23.33 o 
 -24   2  16      246.60      213.90     38.89 o 
 -22   2  16      803.29      719.49     34.02 o 
 -20   2  16      790.44      738.74     33.40 o 
 -18   2  16       64.23       84.81     13.38 o 
 -16   2  16     1757.87     1837.10     49.87 o 
 -14   2  16       58.25       43.77      7.78 o 
 -12   2  16      245.99      240.28     13.53 o 
 -10   2  16      825.46      857.02     21.11 o 
  -8   2  16     5705.92     5282.10     62.49 o 
  -6   2  16     2437.03     2572.55     36.91 o 
  -4   2  16      914.14      877.92     19.67 o 
  -2   2  16     3252.76     3153.98     40.71 o 
   0   2  16      103.39      130.24      8.69 o 
   2   2  16     2949.95     2871.93     37.25 o 
   4   2  16      433.80      506.09     14.88 o 
   6   2  16    10587.30    10292.43     99.53 o 
   8   2  16       37.64       48.17      6.59 o 
  10   2  16     1277.49     1208.75     28.65 o 
  12   2  16     5723.64     5528.35     89.98 o 
  14   2  16      535.45      469.92     25.76 o 
  16   2  16     1008.70      943.77     35.67 o 
  18   2  16      191.78      194.43     19.68 o 
  20   2  16      216.20      219.71     29.54 o 
  22   2  16       47.11       34.07     15.77 o 
 -23   3  16      885.66      961.76     40.83 o 
 -21   3  16      198.17      178.64     20.30 o 
 -19   3  16     3391.53     3372.51     76.33 o 
 -17   3  16     2299.74     2277.26     58.76 o 
 -15   3  16     5255.83     5151.99     93.00 o 
 -13   3  16      222.41      184.79     12.70 o 
 -11   3  16       36.91       34.42      6.68 o 
  -9   3  16      148.53      152.93     11.10 o 
  -7   3  16       90.29       61.25      7.39 o 
  -5   3  16       25.94       34.17      6.01 o 
  -3   3  16     8356.41     8428.28     85.19 o 
  -1   3  16      508.42      440.13     13.33 o 
   1   3  16      615.54      615.91     16.17 o 
   3   3  16     2520.63     2496.86     36.73 o 
   5   3  16     7627.65     7105.46     75.70 o 
   7   3  16     2592.49     2550.61     38.92 o 
   9   3  16     1707.94     1798.65     35.76 o 
  11   3  16       53.27       35.93     16.28 o 
  13   3  16      352.28      273.76     21.62 o 
  15   3  16      199.17      195.96     19.16 o 
  17   3  16        8.85       15.47      9.16 o 
  19   3  16      150.02      128.49     17.73 o 
  21   3  16       51.77       38.01     14.00 o 
 -22   4  16      372.46      389.34     30.21 o 
 -20   4  16      624.79      678.10     33.53 o 
 -18   4  16      939.50      996.13     39.53 o 
 -16   4  16      327.13      380.67     23.98 o 
 -14   4  16      891.32      936.80     33.43 o 
 -12   4  16      590.84      510.38     24.82 o 
 -10   4  16      908.90      866.23     33.98 o 
  -8   4  16     1327.07     1289.00     30.39 o 
  -6   4  16     3536.84     3386.42     47.03 o 
  -4   4  16       37.71       38.47      7.54 o 
  -2   4  16      409.54      394.52     14.50 o 
   0   4  16      938.15      862.77     24.12 o 
   2   4  16     2097.35     1994.26     33.01 o 
   4   4  16        0.56       10.07      4.64 o 
   6   4  16        5.77        9.26      5.36 o 
   8   4  16      244.76      187.10     15.25 o 
  10   4  16      437.44      408.33     23.63 o 
  12   4  16      730.42      712.09     29.47 o 
  14   4  16       72.53       54.89     12.69 o 
  16   4  16        3.88        9.70      8.84 o 
  18   4  16        0.09        9.47      9.76 o 
  20   4  16       41.29       45.37     13.47 o 
  22   4  16      124.72      103.06     31.11 o 
 -21   5  16      279.62      342.09     44.42 o 
 -19   5  16      609.24      605.22     47.64 o 
 -17   5  16      447.41      482.84     31.14 o 
 -15   5  16     2069.47     2094.77     54.92 o 
 -13   5  16      246.53      258.47     21.70 o 
 -11   5  16      514.57      532.80     32.54 o 
  -9   5  16      809.94      754.24     33.61 o 
  -7   5  16      723.63      596.09     21.66 o 
  -5   5  16      135.14      144.01     13.19 o 
  -3   5  16       84.32       77.82     11.44 o 
  -1   5  16     4476.18     4186.45     62.57 o 
   1   5  16     3745.81     3474.23     55.93 o 
   3   5  16     1595.30     1670.38     35.97 o 
   5   5  16        7.12        8.57      7.08 o 
   7   5  16      522.36      443.94     21.06 o 
   9   5  16     1033.12      942.74     33.22 o 
  11   5  16      136.46      111.15     15.14 o 
  13   5  16     1641.21     1604.09     47.41 o 
  15   5  16       93.24       76.60     14.19 o 
  17   5  16       19.06       17.38     10.71 o 
  19   5  16      253.67      178.76     22.40 o 
  21   5  16       54.90       68.06     27.22 o 
 -20   6  16       44.16       29.17     13.61 o 
 -18   6  16      810.96      892.58     37.66 o 
 -16   6  16      783.57      800.18     63.02 o 
 -14   6  16      793.18      816.33     34.34 o 
 -12   6  16      314.03      311.07     24.65 o 
 -10   6  16      631.33      642.84     30.19 o 
  -8   6  16        0.06       14.82      9.06 o 
  -6   6  16     5131.09     4901.72     72.20 o 
  -4   6  16      585.71      563.68     21.79 o 
  -2   6  16      942.06      973.33     28.11 o 
   0   6  16      501.88      539.69     20.68 o 
   2   6  16      703.91      692.33     23.68 o 
   4   6  16      274.09      248.60     21.57 o 
   6   6  16     1627.61     1758.66     49.17 o 
   8   6  16     1220.28     1162.03     38.07 o 
  10   6  16     1074.83      998.59     36.48 o 
  12   6  16     1375.92     1306.39     43.29 o 
  14   6  16      744.10      748.49     44.49 o 
  16   6  16       51.62       42.29     13.38 o 
  18   6  16       77.08       70.29     15.14 o 
 -19   7  16      995.45      900.32     66.11 o 
 -17   7  16     1607.54     1702.90     70.46 o 
 -15   7  16     1024.05     1169.52     43.37 o 
 -13   7  16     1704.32     1684.08     82.07 o 
 -11   7  16        1.15       -7.90      7.90 o 
  -9   7  16       77.36       82.24     14.51 o 
  -7   7  16       85.65       89.28     14.25 o 
  -5   7  16     2598.07     2621.73     60.94 o 
  -3   7  16     2343.35     2376.61     48.40 o 
  -1   7  16        2.68       15.02      7.41 o 
   1   7  16      542.16      500.84     26.79 o 
   3   7  16        8.93       27.22     10.44 o 
   5   7  16       87.71       76.79     15.35 o 
   7   7  16     1105.01     1093.88     37.37 o 
   9   7  16     1587.61     1493.39     45.50 o 
  11   7  16      132.29      106.73     17.01 o 
  13   7  16     2392.24     2528.87     65.76 o 
  15   7  16       35.93       41.95     18.53 o 
  17   7  16      658.62      727.26     58.34 o 
 -14   8  16      122.63      110.62     15.62 o 
 -12   8  16      221.34      236.87     23.29 o 
 -10   8  16       74.43       67.23     13.60 o 
  -8   8  16       27.76       17.89     12.47 o 
  -6   8  16     1385.18     1339.68     44.72 o 
  -4   8  16      816.93      873.85     43.42 o 
  -2   8  16       20.18       28.11     27.22 o 
   0   8  16      336.14      354.43     34.50 o 
   2   8  16     1675.79     1734.09     52.38 o 
   4   8  16       18.05       21.07     12.76 o 
   6   8  16      382.20      476.16     39.02 o 
   8   8  16     1148.15     1278.99     56.37 o 
  10   8  16       37.42       44.81     16.33 o 
  12   8  16      320.19      319.24     26.59 o 
  14   8  16      283.98      198.94     27.09 o 
 -11   9  16       36.94       20.22      9.71 o 
  -9   9  16       16.42       18.60     12.58 o 
  -7   9  16        0.06       15.93     10.45 o 
  -5   9  16      910.44      981.99     77.78 o 
  -3   9  16      213.33      231.78     57.36 o 
  -1   9  16      182.92      187.91     27.56 o 
   1   9  16     1231.76     1386.89     53.73 o 
   3   9  16       19.07       35.97     16.33 o 
   5   9  16     1465.65     1598.97     63.84 o 
   7   9  16       47.96       84.12     21.01 o 
   9   9  16      521.59      580.75     46.75 o 
  -2  10  16      924.72     1038.38     77.78 o 
 -23   1  17       77.19       85.81     20.62 o 
 -21   1  17        1.60       22.49      9.24 o 
 -19   1  17      145.84      144.06     17.05 o 
 -17   1  17        7.06        0.33      8.98 o 
 -15   1  17      162.38      154.53     16.54 o 
 -13   1  17      341.86      352.34     19.27 o 
 -11   1  17     3257.86     3232.42     64.83 o 
  -9   1  17      709.66      613.19     20.71 o 
  -7   1  17        2.25       13.01      6.09 o 
  -5   1  17     3912.74     3487.12     66.14 o 
  -3   1  17     2174.07     2029.01     31.31 o 
  -1   1  17      334.20      386.95     16.23 o 
   1   1  17     4988.22     5255.91     59.45 o 
   3   1  17     2798.94     2868.59     34.66 o 
   5   1  17     1163.56     1109.38     19.85 o 
   7   1  17     2965.29     2912.99     41.19 o 
   9   1  17     2774.33     2809.37     46.43 o 
  11   1  17      132.95      139.24     12.53 o 
  13   1  17      108.90      122.35     11.72 o 
  15   1  17      227.63      257.94     21.44 o 
  17   1  17       40.40       43.57     12.56 o 
  19   1  17        5.45       20.88     13.01 o 
  21   1  17      333.30      311.63     34.88 o 
  23   1  17      141.11      161.84     27.22 o 
 -22   2  17       39.15       19.68     10.30 o 
 -20   2  17       89.47       84.37     14.57 o 
 -18   2  17       82.50       52.37     15.55 o 
 -16   2  17      582.63      617.79     28.71 o 
 -14   2  17     3700.01     3475.60     58.53 o 
 -12   2  17      412.79      431.18     22.73 o 
 -10   2  17      282.89      219.65     12.73 o 
  -8   2  17       61.00       70.79      7.92 o 
  -6   2  17     1016.23     1053.40     26.43 o 
  -4   2  17     7323.51     6932.87     75.39 o 
  -2   2  17     2069.03     2002.22     31.51 o 
   0   2  17     9571.78     9759.97     84.13 o 
   2   2  17    10505.15    10941.33     92.96 o 
   4   2  17      985.49     1133.05     23.12 o 
   6   2  17     4343.35     4019.79     65.88 o 
   8   2  17      664.35      653.36     18.81 o 
  10   2  17     2626.92     2588.55     44.99 o 
  12   2  17       16.90        2.24      7.05 o 
  14   2  17        6.66        6.26      7.70 o 
  16   2  17      317.80      271.57     22.75 o 
  18   2  17     1661.79     1649.12     49.17 o 
  20   2  17      133.31      174.75     40.84 o 
  22   2  17     2387.85     2602.16    234.32 o 
 -23   3  17      729.96      783.33     42.90 o 
 -21   3  17       93.73       91.07     24.37 o 
 -19   3  17      532.29      539.97     31.19 o 
 -17   3  17       20.99       14.23      8.84 o 
 -15   3  17     1487.36     1451.46     44.79 o 
 -13   3  17      506.26      571.30     25.82 o 
 -11   3  17      119.42      100.03      9.81 o 
  -9   3  17     5406.57     4965.75     61.15 o 
  -7   3  17      265.25      293.42     14.02 o 
  -5   3  17     2278.67     1882.10     36.38 o 
  -3   3  17     6314.93     6353.36     69.90 o 
  -1   3  17      361.03      453.02     14.50 o 
   1   3  17     1673.60     1655.25     33.53 o 
   3   3  17    15976.93    15362.06    138.60 o 
   5   3  17      654.51      662.80     18.72 o 
   7   3  17     4664.72     4664.18     63.86 o 
   9   3  17     1451.39     1448.81     35.08 o 
  11   3  17        1.43        9.72      7.86 o 
  13   3  17      225.57      220.86     20.15 o 
  15   3  17      402.44      339.51     25.50 o 
  17   3  17     2534.11     2438.42     61.82 o 
  19   3  17      607.62      597.27     34.18 o 
  21   3  17       50.17       55.98     14.85 o 
 -22   4  17      761.02      814.96     37.27 o 
 -20   4  17       52.94       84.00     15.24 o 
 -18   4  17     3772.73     3788.52     82.88 o 
 -16   4  17      272.53      344.31     26.55 o 
 -14   4  17      215.80      184.34     15.81 o 
 -12   4  17      531.01      572.97     22.49 o 
 -10   4  17     1253.96     1154.38     26.78 o 
  -8   4  17      451.04      332.23     15.97 o 
  -6   4  17     3084.73     2931.72     43.61 o 
  -4   4  17      216.23      196.91     13.84 o 
  -2   4  17    19183.54    18987.35    189.96 o 
   0   4  17        0.62        1.17      5.43 o 
   2   4  17     2110.93     2053.97     33.88 o 
   4   4  17     1128.04     1036.17     23.90 o 
   6   4  17      158.77      138.57     10.80 o 
   8   4  17      307.12      265.15     17.69 o 
  10   4  17     3130.71     3104.76     63.57 o 
  12   4  17      102.20       62.45     12.35 o 
  14   4  17        1.00       -6.19      7.29 o 
  16   4  17      317.63      324.85     25.50 o 
  18   4  17      757.01      739.56     34.54 o 
  20   4  17       13.95       21.88     12.58 o 
  22   4  17        3.07       29.17     23.33 o 
 -21   5  17        7.30        0.00     13.61 o 
 -19   5  17       16.58       14.61     11.24 o 
 -17   5  17      642.43      678.93     64.17 o 
 -15   5  17     6361.45     6483.47    131.18 o 
 -13   5  17      343.39      345.48     25.63 o 
 -11   5  17      356.51      347.13     31.40 o 
  -9   5  17     1977.36     1915.70     72.69 o 
  -7   5  17     1009.49      890.80     26.78 o 
  -5   5  17     4172.21     4668.13     68.18 o 
  -3   5  17     6851.00     6371.86     83.98 o 
  -1   5  17     8846.57     8327.55    101.82 o 
   1   5  17     6251.53     5894.69     79.47 o 
   3   5  17        4.63       14.50      6.43 o 
   5   5  17     4463.36     4309.63     74.94 o 
   7   5  17      356.73      317.00     19.94 o 
   9   5  17        0.21        2.01      6.73 o 
  11   5  17      794.67      674.10     29.02 o 
  13   5  17       25.30       36.95     11.23 o 
  15   5  17     2143.23     2089.72     73.18 o 
  17   5  17      786.46      901.39     38.84 o 
  19   5  17      295.42      318.01     41.04 o 
 -20   6  17      662.83      519.19     60.28 o 
 -18   6  17      916.84     1025.62     40.65 o 
 -16   6  17      601.32      537.99     29.64 o 
 -14   6  17      262.27      263.71     23.07 o 
 -12   6  17        0.84       -1.54      7.70 o 
 -10   6  17       25.53       17.78     10.61 o 
  -8   6  17       56.81       39.23     11.44 o 
  -6   6  17     1872.13     1811.49     40.48 o 
  -4   6  17      298.98      287.03     21.57 o 
  -2   6  17     2195.74     2085.80     43.46 o 
   0   6  17       17.35       20.24      7.05 o 
   2   6  17     1482.30     1455.38     35.46 o 
   4   6  17       45.83       31.79     10.41 o 
   6   6  17      208.18      224.27     17.15 o 
   8   6  17      536.97      598.58     27.73 o 
  10   6  17      958.81      942.71     35.79 o 
  12   6  17      697.63      678.63     31.31 o 
  14   6  17      243.70      249.01     23.93 o 
  16   6  17      190.41      149.49     20.50 o 
  18   6  17      230.47      239.38     26.54 o 
 -17   7  17        2.64        6.61     20.42 o 
 -15   7  17      526.91      577.79     30.76 o 
 -13   7  17      706.20      722.27     34.28 o 
 -11   7  17      215.73      245.69     22.75 o 
  -9   7  17       11.69       18.83      9.40 o 
  -7   7  17     1663.29     1693.90     49.81 o 
  -5   7  17     2777.28     2804.80     79.73 o 
  -3   7  17      173.74      177.51     15.27 o 
  -1   7  17     1237.46     1251.18     34.27 o 
   1   7  17     1258.63     1254.24     41.62 o 
   3   7  17     1936.77     1843.75     52.07 o 
   5   7  17     1203.16     1101.58     41.16 o 
   7   7  17       77.96      118.63     21.28 o 
   9   7  17       43.26       21.43      9.89 o 
  11   7  17     1056.43     1057.15     40.49 o 
  13   7  17     2949.91     2956.98     72.44 o 
  15   7  17       14.20       11.54     11.94 o 
 -14   8  17      668.38      813.61    123.48 o 
 -12   8  17      681.89      802.01     35.96 o 
 -10   8  17        1.47        9.29      8.35 o 
  -8   8  17      553.42      590.15     31.15 o 
  -6   8  17     1769.91     1799.47     68.47 o 
  -4   8  17       34.18       20.50     11.21 o 
  -2   8  17     7642.76     7623.10    160.43 o 
   0   8  17      205.80      191.32     21.27 o 
   2   8  17     2784.40     2605.84     83.46 o 
   4   8  17      498.53      529.55     35.10 o 
   6   8  17      160.31      168.16     25.41 o 
   8   8  17      338.30      339.76     34.29 o 
  10   8  17       55.43       68.32     20.49 o 
  12   8  17       82.16       57.99     19.10 o 
 -11   9  17      936.04     1013.10     73.89 o 
  -9   9  17      364.58      406.01     29.05 o 
  -7   9  17       12.79       14.85     11.75 o 
  -5   9  17      884.00      839.24     49.44 o 
  -3   9  17      191.38      200.30     51.53 o 
  -1   9  17        5.83      -12.37     12.37 o 
   1   9  17      994.88      968.49     80.70 o 
   3   9  17       12.85       25.93     13.47 o 
   5   9  17      107.43       90.42     22.00 o 
   7   9  17      163.77       81.06     21.49 o 
   9   9  17       16.03       11.67     19.45 o 
 -22   0  18     4181.08     4501.59    173.06 o 
 -20   0  18     1137.95     1145.33     79.73 o 
 -18   0  18      252.78      248.56     25.69 o 
 -16   0  18     1260.60     1215.14     47.60 o 
 -14   0  18     1064.08     1123.35     44.29 o 
 -12   0  18     3780.84     3644.92    134.17 o 
 -10   0  18      193.46      237.78     21.87 o 
  -8   0  18        0.71        6.01      8.75 o 
  -6   0  18    18933.87    18071.05    256.85 o 
  -4   0  18     2057.52     2101.71     39.20 o 
  -2   0  18      918.24      997.17     25.45 o 
   0   0  18     4953.79     4394.98     64.87 o 
   2   0  18      165.01      185.86     17.15 o 
   4   0  18     6603.06     6627.83     90.53 o 
   6   0  18     1818.40     1839.49     41.72 o 
   8   0  18        1.24       13.26      7.47 o 
  10   0  18      189.63      170.79     42.78 o 
  12   0  18      136.32      213.17     21.49 o 
  14   0  18     2554.61     2598.59     68.61 o 
  16   0  18    14090.43    13808.13    326.68 o 
  18   0  18     3395.48     3241.54    134.17 o 
  20   0  18     1916.10     2033.98    108.89 o 
  22   0  18     2417.00     2990.69    138.06 o 
 -23   1  18      202.83      200.85     28.78 o 
 -21   1  18       81.39       83.07     14.25 o 
 -19   1  18      472.44      554.90     30.58 o 
 -17   1  18      401.43      433.95     22.13 o 
 -15   1  18        0.03        6.87      6.18 o 
 -13   1  18     3433.09     3441.09     58.20 o 
 -11   1  18      731.95      774.47     29.47 o 
  -9   1  18      118.52       96.28     10.80 o 
  -7   1  18       24.84       23.74      7.93 o 
  -5   1  18      492.63      516.50     15.00 o 
  -3   1  18      762.95      721.99     17.92 o 
  -1   1  18      721.81      926.75     17.49 o 
   1   1  18       10.23       26.48      9.72 o 
   3   1  18     4967.18     5152.33     52.94 o 
   5   1  18     2225.49     2272.22     30.96 o 
   7   1  18     1072.44     1063.90     23.58 o 
   9   1  18     4933.11     4701.18     65.86 o 
  11   1  18      152.74      207.58     14.95 o 
  13   1  18     3485.30     3494.78     57.13 o 
  15   1  18      192.03      171.69     17.68 o 
  17   1  18     2575.06     2534.24     61.46 o 
  19   1  18     3258.55     3405.95     99.00 o 
  21   1  18      390.58      399.09     39.87 o 
 -22   2  18      803.26      833.66     37.64 o 
 -20   2  18        4.50       13.69      9.06 o 
 -18   2  18        8.15       19.83      8.84 o 
 -16   2  18      938.47      998.08     37.27 o 
 -14   2  18      405.59      337.13     18.86 o 
 -12   2  18     2940.69     2672.75     49.25 o 
 -10   2  18     1293.55     1339.17     27.38 o 
  -8   2  18      634.40      474.17     16.56 o 
  -6   2  18       91.59       93.23      8.70 o 
  -4   2  18      454.19      387.72     16.41 o 
  -2   2  18    12903.71    13056.56    120.89 o 
   0   2  18        0.75       12.10      3.80 o 
   2   2  18     2020.87     2065.39     37.48 o 
   4   2  18        3.37       10.17      5.00 o 
   6   2  18      208.88      208.28     12.43 o 
   8   2  18      812.06      720.40     19.97 o 
  10   2  18      431.95      414.22     19.49 o 
  12   2  18     1699.72     1774.00     46.60 o 
  14   2  18        0.31       27.29     16.06 o 
  16   2  18      402.78      445.24     26.58 o 
  18   2  18       39.14       43.88     11.26 o 
  20   2  18     2192.00     2414.54    125.42 o 
  22   2  18      378.24      311.43     35.75 o 
 -23   3  18       43.62       -3.89     11.67 o 
 -21   3  18       78.51       56.62     13.68 o 
 -19   3  18       99.58      117.01     16.54 o 
 -17   3  18      447.64      461.97     28.87 o 
 -15   3  18     3080.42     2952.16     67.57 o 
 -13   3  18      429.27      432.83     27.55 o 
 -11   3  18      290.41      333.77     15.60 o 
  -9   3  18     4801.66     4763.66     60.10 o 
  -7   3  18      294.87      237.64     13.64 o 
  -5   3  18       62.26       41.18      6.69 o 
  -3   3  18      254.69      282.73     13.71 o 
  -1   3  18     9206.94     9446.74     94.30 o 
   1   3  18     4945.29     4611.31     64.55 o 
   3   3  18     1219.41     1073.18     23.80 o 
   5   3  18     2222.98     2445.43     38.42 o 
   7   3  18       24.30       34.62      6.72 o 
   9   3  18     2978.84     2854.98     48.41 o 
  11   3  18     4960.69     4563.95     81.56 o 
  13   3  18     1844.52     1802.01     48.92 o 
  15   3  18     1837.02     1805.77     51.05 o 
  17   3  18        1.62        4.19      8.84 o 
  19   3  18      220.87      222.91     23.17 o 
  21   3  18      693.78      712.62     41.47 o 
 -22   4  18      785.39      836.37     43.17 o 
 -20   4  18        2.76        0.04     17.41 o 
 -18   4  18     2985.95     3108.47     74.89 o 
 -16   4  18      514.97      611.91     31.83 o 
 -14   4  18       17.07       18.04      8.14 o 
 -12   4  18     1247.38     1138.41     32.15 o 
 -10   4  18      461.68      375.90     17.18 o 
  -8   4  18      411.60      318.02     16.25 o 
  -6   4  18        2.40        6.94      5.27 o 
  -4   4  18     1721.38     1688.16     31.43 o 
  -2   4  18       71.41       98.35     10.93 o 
   0   4  18      438.16      442.77     18.27 o 
   2   4  18     4609.86     4605.76     85.04 o 
   4   4  18        6.05       -3.73      6.40 o 
   6   4  18     7320.70     6997.81     78.94 o 
   8   4  18      218.32      193.97     18.52 o 
  10   4  18      248.98      286.18     29.71 o 
  12   4  18       13.92       23.12      8.84 o 
  14   4  18      425.18      355.60     26.46 o 
  16   4  18       88.03       78.62     14.94 o 
  18   4  18       35.25       13.00     10.30 o 
  20   4  18       28.91       34.83     12.69 o 
  22   4  18      647.23      721.42     62.23 o 
 -19   5  18      143.15      184.15     21.95 o 
 -17   5  18       54.90       62.19     13.82 o 
 -15   5  18     1076.12     1186.32     36.44 o 
 -13   5  18       81.40      105.77     15.76 o 
 -11   5  18       26.34       17.58      9.31 o 
  -9   5  18     1274.09     1295.66     29.74 o 
  -7   5  18      828.27      721.99     28.14 o 
  -5   5  18     5994.75     6083.72     96.35 o 
  -3   5  18     1325.30     1117.86     30.32 o 
  -1   5  18      512.85      471.81     20.05 o 
   1   5  18      307.14      382.85     19.92 o 
   3   5  18     1425.13     1518.39     35.24 o 
   5   5  18      593.27      569.50     22.20 o 
   7   5  18        7.54       10.89      6.86 o 
   9   5  18       25.11       30.41      9.68 o 
  11   5  18        1.36       10.28      7.70 o 
  13   5  18      203.79      236.99     22.06 o 
  15   5  18      542.24      533.56     33.53 o 
  17   5  18      131.53      105.05     17.19 o 
  19   5  18       10.41        8.43     11.23 o 
 -18   6  18     1321.72     1422.37    121.53 o 
 -16   6  18     2349.26     2491.38     64.81 o 
 -14   6  18        4.34       -0.26     13.81 o 
 -12   6  18      827.04      841.57     58.31 o 
 -10   6  18      138.64       96.94     17.35 o 
  -8   6  18     2008.16     1678.06     48.10 o 
  -6   6  18      924.59      834.56     27.55 o 
  -4   6  18        3.45        1.73      6.43 o 
  -2   6  18     2355.01     2320.84     46.81 o 
   0   6  18        0.59        4.86      6.54 o 
   2   6  18     7438.43     7019.13     94.12 o 
   4   6  18       16.95       36.39     14.39 o 
   6   6  18      331.84      362.21     27.62 o 
   8   6  18     1433.39     1408.27     42.59 o 
  10   6  18     1234.39     1257.84     42.10 o 
  12   6  18      641.94      689.38     32.13 o 
  14   6  18     1668.23     1602.30     51.42 o 
  16   6  18      184.23      161.01     20.88 o 
 -17   7  18     1107.56     1127.57     61.25 o 
 -15   7  18        1.30       15.18      7.46 o 
 -13   7  18     1362.96     1461.72     99.59 o 
 -11   7  18      776.80      808.55     35.28 o 
  -9   7  18     1580.59     1547.58     51.86 o 
  -7   7  18      685.81      715.54     32.21 o 
  -5   7  18     1366.39     1360.83     54.18 o 
  -3   7  18      942.51      897.58     29.47 o 
  -1   7  18     1150.59     1164.71     33.43 o 
   1   7  18        1.73       14.22      9.77 o 
   3   7  18      123.83      118.39     17.05 o 
   5   7  18      609.30      560.37     32.08 o 
   7   7  18      596.87      580.82     40.41 o 
   9   7  18      707.55      648.34     40.54 o 
  11   7  18        0.44        3.65      8.84 o 
  13   7  18      735.49      790.15     38.15 o 
  15   7  18      531.27      517.01     35.32 o 
 -14   8  18      394.57      387.53     34.37 o 
 -12   8  18     1304.71     1332.72     46.97 o 
 -10   8  18       85.97       99.36     14.78 o 
  -8   8  18        7.78        1.27      9.33 o 
  -6   8  18      377.96      295.67     30.83 o 
  -4   8  18      223.83      223.73     22.03 o 
  -2   8  18        2.26       12.64     13.54 o 
   0   8  18      679.21      662.06     34.04 o 
   2   8  18        1.15       -6.43     10.30 o 
   4   8  18      530.43      528.30     35.40 o 
   6   8  18      160.83      188.78     27.50 o 
   8   8  18        0.07       -3.79     16.53 o 
  10   8  18      212.00      220.99     29.54 o 
  12   8  18      110.36       79.73     31.11 o 
  -9   9  18      978.03      989.55     48.68 o 
  -7   9  18      124.92      108.89     19.06 o 
  -5   9  18      519.88      474.64     43.74 o 
  -3   9  18      882.01      944.47     52.03 o 
  -1   9  18      141.17      123.33     25.19 o 
   1   9  18     1606.97     1682.07     72.92 o 
   3   9  18     1880.57     1958.56     60.66 o 
   5   9  18      288.25      356.67     36.42 o 
   7   9  18        1.73        2.15     23.33 o 
 -23   1  19       35.00        1.94     17.50 o 
 -21   1  19       49.01       40.06     11.27 o 
 -19   1  19      368.05      399.17     29.02 o 
 -17   1  19       10.09       22.35      7.20 o 
 -15   1  19       43.33       51.24      9.82 o 
 -13   1  19      122.22      186.71     14.86 o 
 -11   1  19     2435.17     2324.83     45.39 o 
  -9   1  19     8100.94     7558.25     94.76 o 
  -7   1  19     6978.88     6755.28    105.20 o 
  -5   1  19       29.57        6.53      4.60 o 
  -3   1  19      164.77      190.02     11.01 o 
  -1   1  19      263.83      248.95      9.91 o 
   1   1  19      500.85      476.03     13.15 o 
   3   1  19     1669.86     1890.26     27.93 o 
   5   1  19       22.79       38.64      6.31 o 
   7   1  19        6.14        8.53      5.00 o 
   9   1  19      423.45      391.37     26.10 o 
  11   1  19        2.00        2.81      5.83 o 
  13   1  19     1222.58     1325.46     33.26 o 
  15   1  19      932.04      859.32     33.69 o 
  17   1  19      246.84      228.11     21.42 o 
  19   1  19      900.99     1005.92     52.92 o 
  21   1  19     2611.86     2629.95     90.72 o 
 -22   2  19     1018.78     1132.26     72.54 o 
 -20   2  19      206.58      189.53     21.30 o 
 -18   2  19       31.95       45.75     11.71 o 
 -16   2  19        0.98        2.24     10.15 o 
 -14   2  19     5785.48     5692.90     83.02 o 
 -12   2  19     3982.40     3641.19     62.03 o 
 -10   2  19       78.92      105.98     21.89 o 
  -8   2  19     4251.03     4106.31     61.99 o 
  -6   2  19     9009.69     8915.20     91.64 o 
  -4   2  19        5.37       -0.35      4.45 o 
  -2   2  19      350.48      399.71     35.87 o 
   0   2  19        7.80        7.86      3.76 o 
   2   2  19     1192.66     1147.30     23.62 o 
   4   2  19      495.55      547.40     16.92 o 
   6   2  19     1205.04     1114.87     24.73 o 
   8   2  19      157.64      150.36     11.26 o 
  10   2  19       97.84       62.57      9.42 o 
  12   2  19        4.94       12.95      7.70 o 
  14   2  19     2192.65     2260.78     56.17 o 
  16   2  19      180.94      222.97     21.44 o 
  18   2  19      775.57      758.05     35.05 o 
  20   2  19     1260.82     1382.02     79.73 o 
 -23   3  19      247.14      171.12     23.33 o 
 -21   3  19      375.70      308.67     27.29 o 
 -19   3  19      300.51      359.09     34.22 o 
 -17   3  19      144.32      166.60     19.37 o 
 -15   3  19      729.17      719.02     31.75 o 
 -13   3  19       41.75       45.83      8.94 o 
 -11   3  19      338.69      303.47     15.97 o 
  -9   3  19     3522.10     3206.39     47.26 o 
  -7   3  19       72.16       67.04      9.81 o 
  -5   3  19     1670.19     1574.99     29.93 o 
  -3   3  19        7.40        7.87      5.41 o 
  -1   3  19     2352.04     2621.90     45.72 o 
   1   3  19      408.10      453.62     18.18 o 
   3   3  19     2361.68     2182.49     35.79 o 
   5   3  19     1542.71     1540.72     32.21 o 
   7   3  19     3187.86     3203.60     47.93 o 
   9   3  19      209.46      163.39     13.23 o 
  11   3  19      409.05      378.52     25.43 o 
  13   3  19      200.55      288.27     23.18 o 
  15   3  19       11.94       26.03     10.30 o 
  17   3  19      271.50      296.01     28.52 o 
  19   3  19      364.72      364.61     29.05 o 
  21   3  19      455.45      466.44     33.70 o 
 -20   4  19      244.15      187.38     22.27 o 
 -18   4  19      963.52     1062.35     42.57 o 
 -16   4  19     2754.57     2716.24     68.01 o 
 -14   4  19      225.74      185.77     24.54 o 
 -12   4  19     1787.48     1752.95     40.84 o 
 -10   4  19     3184.34     2996.93     47.16 o 
  -8   4  19     3127.72     3170.80     48.04 o 
  -6   4  19      127.43      105.06     11.25 o 
  -4   4  19     5220.72     4868.76     69.61 o 
  -2   4  19     1089.38     1094.52     29.21 o 
   0   4  19      445.72      457.60     19.67 o 
   2   4  19      121.99       97.96     11.17 o 
   4   4  19       68.96       61.62      7.81 o 
   6   4  19      687.56      646.72     22.44 o 
   8   4  19      585.43      649.50     25.26 o 
  10   4  19      223.51      240.59     20.44 o 
  12   4  19      557.75      493.06     27.91 o 
  14   4  19        3.60        5.96     10.57 o 
  16   4  19      693.68      760.31     34.66 o 
  18   4  19      421.95      433.28     34.29 o 
  20   4  19       77.81       70.47     15.64 o 
 -19   5  19      840.68      831.67     39.08 o 
 -17   5  19       22.39        5.27     10.56 o 
 -15   5  19      166.81      134.46     18.86 o 
 -13   5  19     7790.01     7898.48    124.62 o 
 -11   5  19     4234.64     4327.46     71.46 o 
  -9   5  19      817.85      897.24     25.17 o 
  -7   5  19        6.94        5.05      6.42 o 
  -5   5  19     5909.69     5631.96     79.43 o 
  -3   5  19        0.23        0.90      9.26 o 
  -1   5  19        2.06       12.14      7.05 o 
   1   5  19     3328.88     3357.20     56.79 o 
   3   5  19      358.40      397.54     20.77 o 
   5   5  19      735.71      712.63     30.59 o 
   7   5  19      628.68      619.65     23.87 o 
   9   5  19      143.02      151.79     16.54 o 
  11   5  19        4.32       14.05      9.06 o 
  13   5  19        0.96       20.09     11.61 o 
  15   5  19      960.42     1023.45     42.02 o 
  17   5  19     1648.40     1721.73     67.80 o 
  19   5  19       33.54       21.17     11.48 o 
 -18   6  19     1084.51     1197.83     85.56 o 
 -16   6  19      403.64      415.73     31.72 o 
 -14   6  19     1473.21     1512.12     42.41 o 
 -12   6  19       89.04      108.00     22.71 o 
 -10   6  19      532.80      502.17     29.14 o 
  -8   6  19      315.45      295.86     24.31 o 
  -6   6  19       88.42       80.51     13.38 o 
  -4   6  19      269.29      193.94     15.75 o 
  -2   6  19     1334.11     1278.80     34.24 o 
   0   6  19      858.62      933.14     29.10 o 
   2   6  19      234.00      210.27     18.24 o 
   4   6  19       17.46       19.67      9.31 o 
   6   6  19        4.01       -5.83      8.25 o 
   8   6  19      274.31      297.74     30.91 o 
  10   6  19       13.87        6.75      8.69 o 
  12   6  19      908.10      769.87     34.10 o 
  14   6  19       36.27       49.17     18.01 o 
  16   6  19      660.51      660.69     49.15 o 
 -15   7  19     1023.24     1117.69     78.47 o 
 -13   7  19      102.84      100.00     15.16 o 
 -11   7  19      152.99      208.69     21.66 o 
  -9   7  19     1919.29     1949.13     55.40 o 
  -7   7  19     1120.83     1134.38     40.92 o 
  -5   7  19     1181.00     1199.12     41.91 o 
  -3   7  19      163.32      145.34     19.93 o 
  -1   7  19      225.78      191.91     16.25 o 
   1   7  19      141.49      132.60     17.56 o 
   3   7  19       85.76       70.49     14.51 o 
   5   7  19       16.58        6.52     10.56 o 
   7   7  19        5.05       17.22     14.39 o 
   9   7  19      996.52     1074.73     52.20 o 
  11   7  19     1093.10     1122.41     54.19 o 
  13   7  19        2.07        3.08      9.67 o 
  15   7  19      839.41      771.98     58.34 o 
 -12   8  19     1356.79     1438.96     49.52 o 
 -10   8  19     3774.72     4033.36     88.01 o 
  -8   8  19     2711.09     3018.46     98.21 o 
  -6   8  19       94.93      107.91     21.31 o 
  -4   8  19        2.31        1.12     10.28 o 
  -2   8  19       58.04       31.11     17.50 o 
   0   8  19       18.56       15.43     11.57 o 
   2   8  19       88.19      106.13     17.52 o 
   4   8  19      309.87      293.98     27.03 o 
   6   8  19        0.35       -3.89     12.37 o 
   8   8  19      749.29      758.49     49.50 o 
  10   8  19      246.58      231.04     31.54 o 
  -9   9  19      191.70      176.95     27.22 o 
  -7   9  19        6.20        6.13      8.86 o 
  -5   9  19       38.74       11.85     14.39 o 
  -3   9  19      110.67      112.73     22.66 o 
  -1   9  19       28.81       11.39     22.36 o 
   1   9  19      927.06      928.49     68.06 o 
   3   9  19      288.66      286.44     27.50 o 
   5   9  19       16.51        0.00     19.45 o 
   7   9  19       42.19       73.89     21.39 o 
 -22   0  20       46.89       42.78     21.39 o 
 -20   0  20      167.90      153.62     36.95 o 
 -18   0  20     2188.59     2266.58    122.51 o 
 -16   0  20     1096.46     1063.66     45.68 o 
 -14   0  20     1014.47     1077.62     56.39 o 
 -12   0  20     1257.97     1192.35     45.92 o 
 -10   0  20    29426.06    27957.88    386.53 o 
  -8   0  20      462.51      488.74     27.96 o 
  -6   0  20     7678.36     7528.21    224.59 o 
  -4   0  20     4283.91     3888.39     81.80 o 
  -2   0  20     2915.44     3163.00     53.41 o 
   0   0  20     3772.76     3743.64     60.69 o 
   2   0  20     4683.58     4847.38     73.61 o 
   4   0  20      948.46      788.97     25.00 o 
   6   0  20     3838.34     3666.84     67.96 o 
   8   0  20       77.24       77.05     13.54 o 
  10   0  20      626.60      624.65     31.54 o 
  12   0  20     1042.16      871.34     37.84 o 
  14   0  20      120.55       57.90     29.17 o 
  16   0  20       90.41       77.78     27.22 o 
  18   0  20     9688.38     9705.17    268.35 o 
  20   0  20      327.96      293.62     48.61 o 
 -21   1  20       35.44       25.16     10.66 o 
 -19   1  20      459.52      453.16     28.77 o 
 -17   1  20     2313.31     2352.11     59.22 o 
 -15   1  20        0.48        5.72      5.90 o 
 -13   1  20      500.96      559.85     22.46 o 
 -11   1  20      184.26      171.90     14.83 o 
  -9   1  20     1654.08     1562.48     35.83 o 
  -7   1  20    10775.83     9725.52    113.61 o 
  -5   1  20       36.10       35.46      6.33 o 
  -3   1  20      869.96      946.11     21.48 o 
  -1   1  20     1378.34     1152.70     20.50 o 
   1   1  20      140.23      115.92      8.28 o 
   3   1  20     1340.21     1619.56     26.19 o 
   5   1  20       40.62       47.43      7.04 o 
   7   1  20        1.64       22.61      5.69 o 
   9   1  20     1100.48     1002.66     29.47 o 
  11   1  20      190.12      230.31     21.58 o 
  13   1  20     1364.40     1463.11     35.59 o 
  15   1  20       51.21       22.66     10.70 o 
  17   1  20      160.77      176.11     19.96 o 
  19   1  20       30.60       24.86     15.41 o 
  21   1  20      374.80      394.95     39.59 o 
 -22   2  20      278.74      287.52     26.17 o 
 -20   2  20      420.36      448.81     32.05 o 
 -18   2  20      743.09      817.56     36.29 o 
 -16   2  20       19.70       19.59      9.31 o 
 -14   2  20     1160.72      946.94     29.77 o 
 -12   2  20     3347.15     3113.62     55.84 o 
 -10   2  20     7996.11     7344.21     95.96 o 
  -8   2  20       71.15       59.84      8.20 o 
  -6   2  20     1531.45     1543.48     29.77 o 
  -4   2  20     2499.10     2474.34     43.47 o 
  -2   2  20     2689.06     2628.60     39.50 o 
   0   2  20      148.05      157.04     12.98 o 
   2   2  20      927.12      870.30     21.17 o 
   4   2  20      389.91      475.01     16.18 o 
   6   2  20      230.98      286.54     17.71 o 
   8   2  20      730.50      669.22     20.09 o 
  10   2  20      262.52      260.40     16.77 o 
  12   2  20       55.49       33.99     12.60 o 
  14   2  20      314.60      295.54     32.55 o 
  16   2  20      220.58      207.23     20.81 o 
  18   2  20      518.53      474.51     29.94 o 
  20   2  20       74.09       69.03     20.62 o 
 -21   3  20      824.60      885.77     51.11 o 
 -19   3  20     1255.80     1157.73     44.70 o 
 -17   3  20        7.50       -5.80      7.90 o 
 -15   3  20     1786.93     1670.20     50.42 o 
 -13   3  20      428.96      454.58     21.31 o 
 -11   3  20     2967.25     2867.88     52.98 o 
  -9   3  20     1689.35     1628.70     32.04 o 
  -7   3  20      285.19      271.97     16.11 o 
  -5   3  20        5.89        3.88      5.36 o 
  -3   3  20     3196.43     3008.12     44.02 o 
  -1   3  20      138.63      185.69     14.07 o 
   1   3  20       66.84       69.10     10.12 o 
   3   3  20     1658.87     1506.05     29.19 o 
   5   3  20     1310.09     1249.21     27.26 o 
   7   3  20     4498.05     4704.76     61.00 o 
   9   3  20     1779.95     1755.37     37.53 o 
  11   3  20      925.70      927.41     34.70 o 
  13   3  20     1527.07     1480.79     45.11 o 
  15   3  20        9.74       -7.30      7.70 o 
  17   3  20      285.42      286.11     25.38 o 
  19   3  20       51.00       59.63     18.49 o 
 -20   4  20        7.11        2.50      9.06 o 
 -18   4  20       15.97       29.84     11.57 o 
 -16   4  20     1498.98     1578.13     50.78 o 
 -14   4  20       53.51       60.18     12.98 o 
 -12   4  20      261.95      255.96     21.70 o 
 -10   4  20     1909.34     1783.06     35.38 o 
  -8   4  20      343.53      359.16     17.03 o 
  -6   4  20      938.93      882.91     23.43 o 
  -4   4  20      441.14      418.51     19.70 o 
  -2   4  20      993.70      938.69     30.03 o 
   0   4  20      156.09      189.13     15.44 o 
   2   4  20      480.92      464.25     40.98 o 
   4   4  20      913.38     1043.46     29.59 o 
   6   4  20     4649.83     4416.96     67.72 o 
   8   4  20      157.70      177.37     15.33 o 
  10   4  20     4836.11     4736.91     85.92 o 
  12   4  20     1171.49     1123.31     48.27 o 
  14   4  20        1.22        1.99      8.84 o 
  16   4  20       18.54       13.55     10.71 o 
  18   4  20      147.66      134.34     19.68 o 
  20   4  20      100.48       91.39     27.22 o 
 -19   5  20       18.63        4.10      9.12 o 
 -17   5  20       32.38       32.60     12.48 o 
 -15   5  20       32.34       37.76     13.10 o 
 -13   5  20      768.92      716.12     27.77 o 
 -11   5  20      654.04      638.06     30.87 o 
  -9   5  20      492.39      513.05     19.63 o 
  -7   5  20      113.48      114.41     14.85 o 
  -5   5  20      293.73      224.14     16.65 o 
  -3   5  20      950.45      836.17     34.52 o 
  -1   5  20        1.16        7.65      7.01 o 
   1   5  20       72.69       68.64     10.52 o 
   3   5  20     1283.88     1221.97     33.03 o 
   5   5  20      645.74      618.11     29.15 o 
   7   5  20      271.98      267.44     22.75 o 
   9   5  20      663.68      682.00     29.70 o 
  11   5  20       17.53       21.07      9.98 o 
  13   5  20      807.59      760.61     33.87 o 
  15   5  20       14.14       12.95     10.56 o 
  17   5  20      746.75      854.15     39.20 o 
 -18   6  20      387.15      433.63     60.28 o 
 -16   6  20       88.68       76.28     15.09 o 
 -14   6  20      769.18      672.88     28.69 o 
 -12   6  20     2133.39     2088.65     58.03 o 
 -10   6  20        0.73       -3.36      8.56 o 
  -8   6  20     3776.87     3585.83     75.21 o 
  -6   6  20     6267.69     5941.57     86.36 o 
  -4   6  20      175.75      208.04     16.68 o 
  -2   6  20      760.67      643.16     24.43 o 
   0   6  20       49.58       33.03      8.61 o 
   2   6  20      227.70      217.44     16.53 o 
   4   6  20       58.97       48.04     12.98 o 
   6   6  20      833.86      747.15     33.57 o 
   8   6  20      818.10      748.19     50.56 o 
  10   6  20      424.76      452.07     39.17 o 
  12   6  20      414.07      464.44     31.32 o 
  14   6  20     3834.35     4202.76    111.35 o 
  16   6  20     2349.72     2507.78     85.22 o 
 -15   7  20      708.51      736.40     70.98 o 
 -13   7  20      504.44      504.17     33.04 o 
 -11   7  20      859.55      906.03     38.38 o 
  -9   7  20      425.16      441.92     30.70 o 
  -7   7  20       16.11       37.50     14.39 o 
  -5   7  20     1841.73     1858.84     53.30 o 
  -3   7  20       14.46       13.30      8.14 o 
  -1   7  20       23.19       23.95     11.61 o 
   1   7  20     1338.66     1198.56     42.85 o 
   3   7  20       17.25       13.54     10.81 o 
   5   7  20     3745.35     3676.08     81.54 o 
   7   7  20      210.38      249.73     29.54 o 
   9   7  20        6.58        3.61     15.56 o 
  11   7  20        5.61       23.33     16.50 o 
  13   7  20      799.08      730.67     48.99 o 
 -12   8  20      728.26      836.24     45.68 o 
 -10   8  20      356.24      290.41     30.09 o 
  -8   8  20      176.37      135.82     22.36 o 
  -6   8  20      115.63       85.69     15.62 o 
  -4   8  20       55.18       53.47     13.06 o 
  -2   8  20      874.78      825.75     48.45 o 
   0   8  20     1817.55     1927.39     68.21 o 
   2   8  20      147.24      149.01     20.15 o 
   4   8  20      135.81      141.19     24.47 o 
   6   8  20      940.30      892.92     48.07 o 
   8   8  20       45.98       56.66     19.90 o 
  10   8  20       27.05       42.78     27.22 o 
  -7   9  20     1713.57     1578.96     83.61 o 
  -3   9  20      800.87      811.39     47.89 o 
  -1   9  20       36.98       30.83     14.39 o 
   1   9  20        0.70       -6.05     12.15 o 
   3   9  20      300.44      254.73     42.78 o 
   5   9  20       18.95       33.06     19.45 o 
 -21   1  21      808.02      850.41     37.99 o 
 -19   1  21        0.57       -8.84      8.84 o 
 -17   1  21      669.11      700.07     26.89 o 
 -15   1  21     1695.17     1823.77     43.44 o 
 -13   1  21     1087.57     1041.74     31.35 o 
 -11   1  21      330.91      345.15     20.42 o 
  -9   1  21     1138.80     1044.22     33.96 o 
  -7   1  21     1089.38     1065.61     32.56 o 
  -5   1  21      308.06      283.77     17.24 o 
  -3   1  21      681.25      630.69     18.27 o 
  -1   1  21     2093.23     2051.11     33.82 o 
   1   1  21      228.63      217.36     10.72 o 
   3   1  21     3649.34     3672.12     49.12 o 
   5   1  21     1320.84     1317.86     27.63 o 
   7   1  21    11995.56    11815.81    116.84 o 
   9   1  21     1794.60     1766.38     42.73 o 
  11   1  21     1213.94     1165.23     31.25 o 
  13   1  21      849.20      900.54     28.05 o 
  15   1  21       23.65        3.08      8.24 o 
  17   1  21      137.32      158.66     20.35 o 
  19   1  21      183.48      164.36     27.40 o 
  21   1  21      225.98      152.82     25.41 o 
 -22   2  21      183.26      143.90     27.22 o 
 -20   2  21      394.51      424.79     31.56 o 
 -18   2  21     1501.64     1566.10     58.95 o 
 -16   2  21        0.67        6.45      7.70 o 
 -14   2  21       10.36       23.22      7.83 o 
 -12   2  21      793.12      802.73     27.49 o 
 -10   2  21     1409.12     1233.18     32.79 o 
  -8   2  21     3697.21     3301.47     55.99 o 
  -6   2  21    17706.05    17063.75    156.66 o 
  -4   2  21      155.32      171.29     14.41 o 
  -2   2  21     4806.05     4720.78     58.43 o 
   0   2  21        0.70        1.45      5.71 o 
   2   2  21      655.44      646.03     20.37 o 
   4   2  21     2027.82     1942.87     34.29 o 
   6   2  21    11920.87    11665.11    116.05 o 
   8   2  21      328.15      373.42     17.30 o 
  10   2  21     5540.98     5331.17     75.80 o 
  12   2  21      226.47      175.73     17.89 o 
  14   2  21      209.53      152.90     17.89 o 
  16   2  21     1438.76     1354.40     45.66 o 
  18   2  21      180.86      134.89     24.46 o 
  20   2  21      759.17      825.66     49.50 o 
 -21   3  21      132.51      138.35     20.49 o 
 -19   3  21      368.13      413.43     31.27 o 
 -17   3  21       17.19       19.38     13.31 o 
 -15   3  21       74.71       51.69     16.69 o 
 -13   3  21      527.14      453.42     22.96 o 
 -11   3  21     4941.38     4836.92     74.40 o 
  -9   3  21      835.50      751.45     25.59 o 
  -7   3  21     1430.29     1336.63     28.94 o 
  -5   3  21      876.72      830.93     22.43 o 
  -3   3  21    11880.22    11486.25    129.16 o 
  -1   3  21     6149.86     5782.23     78.07 o 
   1   3  21      313.85      311.56     18.07 o 
   3   3  21      390.06      378.58     19.33 o 
   5   3  21     2764.63     2608.12     41.98 o 
   7   3  21     1207.87     1236.29     28.33 o 
   9   3  21       29.87       39.85     10.77 o 
  11   3  21     1774.49     1864.17     49.61 o 
  13   3  21        7.10       15.56      8.98 o 
  15   3  21       37.04       34.96     11.11 o 
  17   3  21      200.11      179.49     20.50 o 
  19   3  21      313.91      317.39     43.44 o 
 -20   4  21      267.83      278.70     25.68 o 
 -18   4  21      559.64      612.87     38.04 o 
 -16   4  21      373.81      374.92     29.05 o 
 -14   4  21     3522.61     3471.54     77.32 o 
 -12   4  21      212.97      221.44     20.56 o 
 -10   4  21      836.43      778.54     23.14 o 
  -8   4  21     1385.12     1261.15     46.59 o 
  -6   4  21     3254.84     2980.25     56.34 o 
  -4   4  21     4000.83     3658.64     59.63 o 
  -2   4  21     3429.76     3130.33     54.58 o 
   0   4  21      444.36      366.35     20.75 o 
   2   4  21    16555.51    15862.02    169.99 o 
   4   4  21      435.69      515.08     22.34 o 
   6   4  21      479.91      473.19     25.63 o 
   8   4  21      144.90       98.27     12.35 o 
  10   4  21      407.87      436.49     41.47 o 
  12   4  21     2001.44     1895.95     52.55 o 
  14   4  21     1201.09     1221.46     43.76 o 
  16   4  21      689.87      664.51     34.99 o 
  18   4  21      173.20      178.84     23.82 o 
  20   4  21      548.35      637.81     66.11 o 
 -19   5  21      443.95      488.08     62.23 o 
 -17   5  21      585.60      588.26     37.87 o 
 -15   5  21      772.66      859.15     38.07 o 
 -13   5  21      106.32       64.86     13.47 o 
 -11   5  21     1686.88     1792.92     43.66 o 
  -9   5  21      148.64      161.02     14.14 o 
  -7   5  21     1450.37     1417.30     36.20 o 
  -5   5  21     1945.75     1889.35     48.49 o 
  -3   5  21       74.81       83.55     12.61 o 
  -1   5  21     2209.35     2184.43     45.79 o 
   1   5  21       36.22       31.16      8.40 o 
   3   5  21     5608.52     5590.04     81.43 o 
   5   5  21      964.54      798.75     33.43 o 
   7   5  21      164.90      125.34     16.54 o 
   9   5  21     3220.32     3128.94     86.59 o 
  11   5  21     1111.14     1032.44     50.90 o 
  13   5  21        3.29        2.76     10.73 o 
  15   5  21       10.98       21.34     11.07 o 
  17   5  21      231.77      212.20     23.83 o 
 -16   6  21      992.44     1072.78     44.38 o 
 -14   6  21       31.52       57.05     20.42 o 
 -12   6  21        2.15        7.70     15.60 o 
 -10   6  21       44.14       26.16      9.89 o 
  -8   6  21      638.78      546.36     42.03 o 
  -6   6  21     1517.87     1498.70     38.75 o 
  -4   6  21     1298.93     1218.61     34.53 o 
  -2   6  21       92.82       80.87     16.05 o 
   0   6  21       24.26       24.08      8.34 o 
   2   6  21      124.69      142.11     21.12 o 
   4   6  21      525.28      615.51     35.08 o 
   6   6  21        9.33       27.91     10.71 o 
   8   6  21       37.57       41.81     16.50 o 
  10   6  21      144.27      121.86     22.66 o 
  12   6  21      105.92      114.96     16.01 o 
  14   6  21      286.17      310.67     27.43 o 
 -13   7  21      348.09      368.19     28.17 o 
 -11   7  21      385.19      413.46     30.19 o 
  -9   7  21       29.79       13.61     15.12 o 
  -7   7  21       19.23        3.05      8.51 o 
  -5   7  21      458.52      405.18     28.34 o 
  -3   7  21      738.79      703.93     39.01 o 
  -1   7  21     5371.35     5541.92     85.75 o 
   1   7  21        0.11       -8.56      8.84 o 
   3   7  21      306.44      290.29     31.95 o 
   5   7  21      467.02      482.37     33.70 o 
   7   7  21      751.79      788.12     45.37 o 
   9   7  21      376.74      355.85     36.42 o 
  11   7  21       11.65       29.34     18.47 o 
 -10   8  21       55.22       25.60     20.42 o 
  -8   8  21     1580.99     1635.36     53.22 o 
  -6   8  21        1.48        4.45      7.69 o 
  -4   8  21      959.94     1048.10     41.40 o 
  -2   8  21       88.54       52.29     18.22 o 
   0   8  21       71.08       50.10     17.07 o 
   2   8  21     1565.78     1512.98     51.72 o 
   4   8  21      149.71      187.61     22.45 o 
   6   8  21      913.95      835.70     47.42 o 
   8   8  21      613.75      567.79     45.37 o 
  -7   9  21      109.63       70.00     17.50 o 
   3   9  21      229.85      215.84     35.00 o 
 -20   0  22        0.87        5.83     19.45 o 
 -18   0  22     5826.91     6069.33    159.45 o 
 -16   0  22      676.18      643.28     35.95 o 
 -14   0  22       26.15       23.33     10.74 o 
 -12   0  22     1388.84     1409.31     52.03 o 
 -10   0  22      758.82      685.47     34.88 o 
  -8   0  22      587.24      547.35     30.91 o 
  -6   0  22     5193.22     4701.42     98.25 o 
  -4   0  22    12081.64    11414.74    181.44 o 
  -2   0  22       55.34       36.23     12.64 o 
   0   0  22     6889.60     7123.66     98.89 o 
   2   0  22     5032.97     5007.54     77.77 o 
   4   0  22      287.57      246.89     17.50 o 
   6   0  22      120.76      113.84     17.15 o 
   8   0  22       84.58       98.99     15.77 o 
  10   0  22     8113.21     8281.16    146.20 o 
  12   0  22      436.42      415.61     55.42 o 
  14   0  22     2835.04     2711.72    103.06 o 
  16   0  22      198.39      280.01     46.67 o 
  18   0  22      358.85      293.62     50.56 o 
  20   0  22       56.39       46.67     25.28 o 
 -21   1  22      683.65      700.83     54.27 o 
 -19   1  22       65.92       66.99     14.36 o 
 -17   1  22       79.01      119.01     18.80 o 
 -15   1  22        8.12       18.21      7.32 o 
 -13   1  22      941.56      845.07     28.54 o 
 -11   1  22       28.21       22.64      7.16 o 
  -9   1  22       32.52       11.08      6.46 o 
  -7   1  22     2902.40     2877.69     51.67 o 
  -5   1  22     2780.82     2498.86     47.43 o 
  -3   1  22     1341.82     1327.38     27.04 o 
  -1   1  22     1689.02     1579.07     37.52 o 
   1   1  22      261.56      261.25     11.67 o 
   3   1  22     5249.25     4762.15     64.56 o 
   5   1  22     2845.09     2788.51     43.10 o 
   7   1  22      266.91      403.15     28.13 o 
   9   1  22      473.51      501.05     20.61 o 
  11   1  22     1511.25     1323.06     33.92 o 
  13   1  22        4.37        2.87      6.26 o 
  15   1  22       88.23       70.99     13.38 o 
  17   1  22      272.84      232.88     23.17 o 
  19   1  22      412.49      386.96     39.17 o 
 -22   2  22      115.42      101.12     15.56 o 
 -20   2  22     2369.29     2403.92     67.13 o 
 -18   2  22       89.73      107.78     17.11 o 
 -16   2  22        8.43       17.31      9.21 o 
 -14   2  22       49.06       30.56      7.50 o 
 -12   2  22      511.41      471.27     22.58 o 
 -10   2  22       99.38       78.04     10.80 o 
  -8   2  22     2064.97     1795.11     40.11 o 
  -6   2  22      553.92      590.69     28.35 o 
  -4   2  22     2607.54     2371.99     39.23 o 
  -2   2  22     2715.67     2747.95     42.05 o 
   0   2  22      363.78      373.95     18.18 o 
   2   2  22     6077.86     6208.46     81.81 o 
   4   2  22      268.60      281.96     14.58 o 
   6   2  22      497.05      544.01     31.26 o 
   8   2  22       11.79       33.61      6.97 o 
  10   2  22     2071.63     1955.75     41.69 o 
  12   2  22       33.14       43.22     10.44 o 
  14   2  22      637.10      626.27     31.23 o 
  16   2  22       59.54       46.73     12.45 o 
  18   2  22        5.54        7.57     10.56 o 
  20   2  22      167.67      136.70     24.03 o 
 -21   3  22     2811.74     2640.68    112.78 o 
 -19   3  22      171.94      174.24     26.31 o 
 -17   3  22     2947.47     2878.42     72.38 o 
 -15   3  22       57.92       66.60     13.38 o 
 -13   3  22       56.98       55.06     14.31 o 
 -11   3  22     1035.09     1043.41     31.13 o 
  -9   3  22      668.99      615.48     28.35 o 
  -7   3  22      159.35      162.75     12.42 o 
  -5   3  22     4351.11     4433.43     58.70 o 
  -3   3  22       93.16      121.03     14.31 o 
  -1   3  22     1768.94     1668.79     37.00 o 
   1   3  22      540.59      545.61     21.71 o 
   3   3  22       63.61       46.12     10.38 o 
   5   3  22     1482.78     1514.41     36.49 o 
   7   3  22     5297.65     5283.94     68.03 o 
   9   3  22      481.27      486.97     28.61 o 
  11   3  22      249.19      255.24     22.06 o 
  13   3  22     1223.08     1211.97     41.73 o 
  15   3  22      206.66      253.27     23.52 o 
  17   3  22      532.89      529.02     34.95 o 
  19   3  22      178.72      148.30     19.02 o 
 -18   4  22      614.08      622.78     36.29 o 
 -16   4  22      181.10      181.60     25.95 o 
 -14   4  22      328.60      322.10     26.46 o 
 -12   4  22      613.58      696.86     32.02 o 
 -10   4  22     1176.70     1161.48     33.19 o 
  -8   4  22     1419.74     1355.38     30.69 o 
  -6   4  22      455.71      495.04     21.77 o 
  -4   4  22     3487.81     3385.85     62.03 o 
  -2   4  22      281.33      294.30     19.05 o 
   0   4  22     1235.70     1187.61     32.57 o 
   2   4  22     2780.16     2711.44     51.10 o 
   4   4  22      282.65      277.18     18.53 o 
   6   4  22       10.67        2.49      8.14 o 
   8   4  22        0.12        5.83      6.70 o 
  10   4  22     2036.88     1981.51     52.55 o 
  12   4  22        9.76       10.84     13.94 o 
  14   4  22       25.46       19.59     18.83 o 
  16   4  22     1496.90     1426.19     49.30 o 
  18   4  22       14.48        9.99     11.44 o 
 -17   5  22       12.69        0.55     12.05 o 
 -15   5  22       32.53       43.41     12.98 o 
 -13   5  22      514.30      547.44     30.75 o 
 -11   5  22     1956.09     1928.25     68.38 o 
  -9   5  22      233.01      242.68     21.20 o 
  -7   5  22      340.60      354.64     21.59 o 
  -5   5  22        5.24        9.50      6.83 o 
  -3   5  22       80.11       51.84     14.59 o 
  -1   5  22     1235.41     1291.96     34.92 o 
   1   5  22      166.82      163.92     15.35 o 
   3   5  22      161.15      121.75     13.56 o 
   5   5  22       92.35      107.96     15.72 o 
   7   5  22      133.41      136.10     18.18 o 
   9   5  22     1903.89     1852.34     65.30 o 
  11   5  22      842.59      857.93     38.41 o 
  13   5  22       21.77       10.58      9.68 o 
  15   5  22       26.13       19.57     10.71 o 
  17   5  22       58.42       58.34     14.94 o 
 -16   6  22      343.48      300.82     37.92 o 
 -14   6  22     2927.02     2979.60    166.26 o 
 -12   6  22      883.64      847.66     36.19 o 
 -10   6  22      563.84      538.29     43.42 o 
  -8   6  22     2069.66     1891.08     53.88 o 
  -6   6  22     1405.33     1389.63     37.54 o 
  -4   6  22     1741.91     1893.04     45.47 o 
  -2   6  22     1026.72      955.72     34.24 o 
   0   6  22      162.97      160.92     15.18 o 
   2   6  22      341.17      360.27     27.25 o 
   4   6  22       31.57       53.84     14.98 o 
   6   6  22     2696.20     2722.97     68.68 o 
   8   6  22      657.31      672.86     41.25 o 
  10   6  22       83.82       67.53     25.28 o 
  12   6  22      555.29      524.03     43.30 o 
  14   6  22      855.40      882.03     72.92 o 
  16   6  22       50.34       93.34     17.50 o 
 -13   7  22      129.92      134.66     34.03 o 
 -11   7  22       42.44       32.74      8.90 o 
  -9   7  22     1927.58     1894.08     70.87 o 
  -7   7  22      398.31      378.67     28.83 o 
  -5   7  22      711.04      698.78     60.79 o 
  -3   7  22      100.17      114.51     15.16 o 
  -1   7  22     4497.55     4467.18     80.55 o 
   1   7  22      343.23      351.65     28.80 o 
   3   7  22      203.58      192.26     22.40 o 
   5   7  22      646.46      691.69     36.46 o 
   7   7  22        3.78        9.63     14.39 o 
   9   7  22      312.53      363.14     37.05 o 
  11   7  22        8.21       50.17     19.45 o 
  -8   8  22      398.32      409.54     29.84 o 
  -6   8  22       85.55       67.15     13.10 o 
  -4   8  22      267.06      271.70     24.24 o 
  -2   8  22      184.83      187.40     28.87 o 
   0   8  22     1614.81     1584.75     53.03 o 
   2   8  22       44.30       41.06     14.61 o 
   4   8  22     1320.00     1440.52     52.09 o 
   6   8  22      732.18      704.30     42.56 o 
   8   8  22       16.16        7.78     15.56 o 
 -21   1  23      410.22      406.41     44.72 o 
 -19   1  23      219.76      298.29     26.82 o 
 -17   1  23      242.25      232.05     19.43 o 
 -15   1  23        5.27       11.63      6.90 o 
 -13   1  23      512.51      508.95     24.10 o 
 -11   1  23      781.33      793.26     27.15 o 
  -9   1  23      318.20      262.49     18.18 o 
  -7   1  23     2909.99     2746.04     68.76 o 
  -5   1  23     6975.26     6647.79     88.18 o 
  -3   1  23     7794.88     7367.42    102.44 o 
  -1   1  23     4261.91     4366.96     60.62 o 
   1   1  23       19.18       14.30      6.43 o 
   3   1  23      435.07      520.77     17.31 o 
   5   1  23       54.88       58.88      7.82 o 
   7   1  23        9.47        3.73      6.52 o 
   9   1  23     1194.69     1188.98     32.19 o 
  11   1  23      391.28      435.83     22.01 o 
  13   1  23      260.21      254.00     22.06 o 
  15   1  23      413.05      424.78     29.47 o 
  17   1  23      285.24      320.93     36.42 o 
  19   1  23       46.17       28.90     28.20 o 
 -20   2  23     1803.21     1914.27     60.21 o 
 -18   2  23      787.64      799.44     36.80 o 
 -16   2  23        7.16       11.10      8.84 o 
 -14   2  23       66.00       59.67     10.55 o 
 -12   2  23        5.37        8.82      7.00 o 
 -10   2  23        0.43       -3.03      5.38 o 
  -8   2  23     1791.72     1798.09     40.52 o 
  -6   2  23     2404.71     2215.50     44.56 o 
  -4   2  23     1899.11     1835.92     36.34 o 
  -2   2  23      535.21      585.71     24.42 o 
   0   2  23    14643.25    14372.91    154.61 o 
   2   2  23     2930.04     3044.96     52.65 o 
   4   2  23       45.19       81.52     10.63 o 
   6   2  23     1835.15     1828.67     36.64 o 
   8   2  23      160.46      141.81     11.87 o 
  10   2  23     2229.42     2185.06     45.24 o 
  12   2  23      235.83      174.32     19.87 o 
  14   2  23      134.94      119.48     15.92 o 
  16   2  23      174.41      170.05     19.73 o 
  18   2  23      111.16      112.23     17.73 o 
 -19   3  23        2.38        2.47      9.24 o 
 -17   3  23        1.39        0.20     10.44 o 
 -15   3  23      105.48      108.48     16.87 o 
 -13   3  23        8.39        6.16      6.43 o 
 -11   3  23      368.68      433.57     21.86 o 
  -9   3  23      684.81      640.96     24.61 o 
  -7   3  23      113.77      114.30     10.67 o 
  -5   3  23       34.53       12.63      6.70 o 
  -3   3  23      542.33      534.40     21.40 o 
  -1   3  23      143.10      114.76     12.16 o 
   1   3  23      744.48      733.55     26.10 o 
   3   3  23      380.74      410.09     22.49 o 
   5   3  23       25.09       20.78      7.69 o 
   7   3  23       30.42       37.75      7.07 o 
   9   3  23      173.84      163.59     14.95 o 
  11   3  23     1082.15     1117.56     39.17 o 
  13   3  23      599.17      531.04     30.91 o 
  15   3  23       98.62       89.43     15.09 o 
  17   3  23        0.05        2.84     10.30 o 
  19   3  23       14.57       14.53     11.15 o 
 -18   4  23       13.49        2.14      9.78 o 
 -16   4  23      492.55      477.29     33.89 o 
 -14   4  23      400.48      371.62     28.63 o 
 -12   4  23       15.30       23.78     10.22 o 
 -10   4  23        0.95        2.42      6.13 o 
  -8   4  23      622.77      687.24     24.66 o 
  -6   4  23      513.45      534.30     30.87 o 
  -4   4  23     1920.56     1908.97     42.75 o 
  -2   4  23     4511.32     4485.33     70.01 o 
   0   4  23     1489.01     1588.84     38.31 o 
   2   4  23       62.34       73.24     12.72 o 
   4   4  23      913.52      925.51     32.84 o 
   6   4  23     1391.31     1358.25     35.76 o 
   8   4  23     2405.24     2321.23     59.42 o 
  10   4  23       11.89       32.14     12.16 o 
  12   4  23       37.86       20.52     10.44 o 
  14   4  23       61.50       73.98     14.51 o 
  16   4  23       41.53       20.16     11.57 o 
  18   4  23       44.98       56.49     55.42 o 
 -17   5  23      121.16       73.75     17.63 o 
 -15   5  23      779.20      828.45     47.69 o 
 -13   5  23      637.74      636.46     33.54 o 
 -11   5  23       34.67        8.21     12.15 o 
  -9   5  23      672.15      683.96     26.07 o 
  -7   5  23      258.40      265.51     19.05 o 
  -5   5  23      343.60      404.11     23.15 o 
  -3   5  23      971.98      947.90     30.01 o 
  -1   5  23     5937.13     5940.47     86.45 o 
   1   5  23     2551.45     2445.88     50.27 o 
   3   5  23     1456.06     1368.46     39.15 o 
   5   5  23      301.25      317.49     25.38 o 
   7   5  23       32.72       28.65     11.36 o 
   9   5  23        0.42       10.52     17.50 o 
  11   5  23      532.10      534.83     41.92 o 
  13   5  23        9.24       23.24      9.38 o 
  15   5  23       12.82        2.43      9.95 o 
  17   5  23      312.97      161.40     31.11 o 
 -14   6  23       32.39       19.75     28.20 o 
 -12   6  23      192.37      214.93     56.39 o 
 -10   6  23      711.83      758.33     44.29 o 
  -8   6  23     1646.32     1729.96     51.65 o 
  -6   6  23      709.75      761.31     31.15 o 
  -4   6  23       64.11       38.38      9.36 o 
  -2   6  23        0.01       -5.72      6.26 o 
   0   6  23      629.20      675.02     27.07 o 
   2   6  23      371.75      323.21     28.32 o 
   4   6  23      607.40      579.77     38.11 o 
   6   6  23     2075.40     1891.82     57.11 o 
   8   6  23     2798.07     2749.04     85.25 o 
  10   6  23      183.79      168.09     29.17 o 
  12   6  23      399.09      384.78     39.86 o 
 -11   7  23     1092.12     1111.97     54.54 o 
  -9   7  23      179.86      206.15     21.85 o 
  -7   7  23      590.56      641.11     36.53 o 
  -5   7  23      728.58      775.70     36.05 o 
  -3   7  23      137.96      135.43     14.76 o 
  -1   7  23      165.98      154.97     19.96 o 
   1   7  23     2066.65     2026.33     58.95 o 
   3   7  23      781.36      791.06     37.50 o 
   5   7  23      332.15      374.54     31.01 o 
   7   7  23      106.26       98.21     22.00 o 
   9   7  23       16.10       11.30     14.39 o 
  -8   8  23       23.36       27.50      9.33 o 
  -6   8  23       10.88        4.68      8.41 o 
  -4   8  23     6069.91     6312.60    117.49 o 
  -2   8  23     3133.12     3104.49     97.96 o 
   0   8  23        8.03        9.04     11.85 o 
   2   8  23      309.60      259.89     26.44 o 
   4   8  23        7.99       10.83     11.27 o 
   6   8  23       25.35       21.39     19.45 o 
 -20   0  24        0.03      -11.67     19.45 o 
 -18   0  24      131.08       72.40     22.36 o 
 -16   0  24     1870.71     1922.98     67.00 o 
 -14   0  24      177.28      208.14     38.89 o 
 -12   0  24     1928.97     1947.40     68.06 o 
 -10   0  24      574.73      571.67     66.11 o 
  -8   0  24      511.84      601.92     32.91 o 
  -6   0  24     1111.45     1077.23     43.17 o 
  -4   0  24      140.18      156.53     19.90 o 
  -2   0  24     6242.04     5786.14    112.75 o 
   0   0  24     7100.16     6970.34    127.18 o 
   2   0  24       77.53       70.68     11.62 o 
   4   0  24     2843.24     2902.96     72.92 o 
   6   0  24     3504.33     3298.94     79.05 o 
   8   0  24       14.99       10.47      8.86 o 
  10   0  24     2742.82     2649.64     72.72 o 
  12   0  24      786.96      780.70     38.74 o 
  14   0  24    10673.21    10778.32    187.05 o 
  16   0  24       23.57       13.61     21.39 o 
  18   0  24       36.69        3.89     21.39 o 
 -21   1  24      111.22       52.50     13.61 o 
 -19   1  24       38.86       71.35     15.40 o 
 -17   1  24      184.77      151.13     15.59 o 
 -15   1  24      119.83      148.23     15.19 o 
 -13   1  24      456.23      368.23     22.65 o 
 -11   1  24      578.79      650.14     30.87 o 
  -9   1  24       16.10        6.49      6.04 o 
  -7   1  24       88.30      104.20     11.40 o 
  -5   1  24       65.05      106.05     20.38 o 
  -3   1  24     5600.57     5607.74     78.94 o 
  -1   1  24      273.98      267.10     14.42 o 
   1   1  24      544.60      553.41     21.06 o 
   3   1  24        3.80       16.25      7.02 o 
   5   1  24      615.31      603.08     19.47 o 
   7   1  24      518.97      478.76     20.16 o 
   9   1  24      563.23      518.21     21.62 o 
  11   1  24     1669.01     1738.92     57.26 o 
  13   1  24      533.53      474.22     28.32 o 
  15   1  24      730.79      746.72     41.24 o 
  17   1  24     1737.15     1783.27     71.50 o 
  19   1  24      779.98      859.39     50.17 o 
 -20   2  24     1977.39     2133.15     99.17 o 
 -18   2  24      402.29      429.65     32.27 o 
 -16   2  24     1236.02     1258.84     45.59 o 
 -14   2  24      302.38      352.25     22.12 o 
 -12   2  24        9.10        3.19      6.60 o 
 -10   2  24        0.64        1.50      8.14 o 
  -8   2  24     1210.66     1091.15     31.94 o 
  -6   2  24       15.01        9.54      6.90 o 
  -4   2  24       42.64       26.28      7.83 o 
  -2   2  24      568.17      600.75     22.04 o 
   0   2  24      214.13      208.07     31.11 o 
   2   2  24    11305.61    11041.67    127.93 o 
   4   2  24      306.88      343.29     20.13 o 
   6   2  24      228.21      192.31     13.48 o 
   8   2  24       52.90       38.64      7.52 o 
  10   2  24       89.44       94.90     11.46 o 
  12   2  24      601.77      562.23     29.39 o 
  14   2  24        3.79        2.92     10.77 o 
  16   2  24      347.70      365.62     28.71 o 
  18   2  24     1719.07     1808.16     73.48 o 
 -19   3  24       12.14       14.58     11.48 o 
 -17   3  24       16.61       32.69     17.96 o 
 -15   3  24     1355.10     1529.67     50.74 o 
 -13   3  24      469.41      512.17     25.77 o 
 -11   3  24      375.50      314.31     20.71 o 
  -9   3  24      540.32      510.74     22.95 o 
  -7   3  24     2324.79     2455.62     49.51 o 
  -5   3  24       17.44        6.29      6.90 o 
  -3   3  24      363.41      364.16     19.33 o 
  -1   3  24       57.01       45.51      9.86 o 
   1   3  24     4715.66     4550.97     70.29 o 
   3   3  24     1755.90     1793.89     40.72 o 
   5   3  24     1926.94     1808.83     41.41 o 
   7   3  24      136.25      147.45     15.16 o 
   9   3  24      161.57      193.73     16.58 o 
  11   3  24      246.38      267.92     24.39 o 
  13   3  24     3288.66     3280.63     73.98 o 
  15   3  24     4474.54     4481.85     92.21 o 
  17   3  24       21.23       19.45     10.93 o 
  19   3  24      118.03       99.17     27.22 o 
 -18   4  24      504.40      637.81     71.95 o 
 -16   4  24       78.44       65.70     14.85 o 
 -14   4  24     1130.29     1189.86     44.35 o 
 -12   4  24      432.42      475.54     31.67 o 
 -10   4  24      430.94      481.02     24.48 o 
  -8   4  24        7.56        7.98      8.24 o 
  -6   4  24       63.43       47.50      9.04 o 
  -4   4  24       40.88       17.07      7.64 o 
  -2   4  24      456.07      463.59     22.40 o 
   0   4  24      392.49      434.25     22.54 o 
   2   4  24      149.07      143.90     14.39 o 
   4   4  24     4128.95     4121.35     68.72 o 
   6   4  24      812.35      901.97     29.44 o 
   8   4  24     2799.31     2950.95     68.76 o 
  10   4  24     1012.32     1117.93    113.76 o 
  12   4  24       91.57       84.92     18.48 o 
  14   4  24      328.44      334.23     27.68 o 
  16   4  24      798.41      758.63     38.23 o 
 -17   5  24      134.98      103.06     31.11 o 
 -15   5  24      377.26      378.74     30.96 o 
 -13   5  24        2.73       -7.63      8.24 o 
 -11   5  24       97.26      101.41     20.49 o 
  -9   5  24      282.63      283.31     19.75 o 
  -7   5  24      589.16      632.29     25.00 o 
  -5   5  24     1354.04     1306.20     39.29 o 
  -3   5  24      477.12      415.13     23.75 o 
  -1   5  24      441.87      493.79     25.26 o 
   1   5  24     1372.35     1325.40     36.61 o 
   3   5  24       17.72        0.88      6.73 o 
   5   5  24     1487.25     1431.08     46.85 o 
   7   5  24     1576.55     1585.34     50.74 o 
   9   5  24     1718.94     1838.96     67.33 o 
  11   5  24      134.81      161.03     24.64 o 
  13   5  24      258.73      192.97     27.40 o 
  15   5  24        6.99      -11.67     17.50 o 
 -12   6  24      267.23      274.37     49.59 o 
 -10   6  24      418.68      409.07     54.25 o 
  -8   6  24      469.85      385.78     28.63 o 
  -6   6  24       82.80       76.54     13.47 o 
  -4   6  24     1064.39     1027.68     33.22 o 
  -2   6  24      137.08      134.66     14.34 o 
   0   6  24      326.63      318.60     29.47 o 
   2   6  24     1283.67     1357.52     46.57 o 
   4   6  24      104.67      124.10     18.49 o 
   6   6  24      996.41     1050.22     42.46 o 
   8   6  24      275.81      268.03     49.59 o 
  10   6  24      103.74      105.29     22.00 o 
  12   6  24      550.56      511.14     44.00 o 
 -11   7  24      110.11      136.12     29.17 o 
  -9   7  24      930.25      875.57     38.63 o 
  -7   7  24        4.59        0.70      9.24 o 
  -5   7  24      660.09      638.01     38.09 o 
  -3   7  24      734.02      786.57     29.97 o 
  -1   7  24     1426.38     1510.63     50.40 o 
   1   7  24      135.56      132.80     19.15 o 
   3   7  24      294.46      366.58     30.19 o 
   5   7  24      529.53      598.63     38.94 o 
   7   7  24      709.22      715.24     74.86 o 
   9   7  24      768.20      730.96     47.89 o 
  -6   8  24       70.85       53.07     22.36 o 
  -4   8  24       24.58       35.00     15.56 o 
  -2   8  24       49.17       83.61     25.28 o 
   0   8  24      143.25       98.44     22.63 o 
   2   8  24      417.24      458.98     45.70 o 
   4   8  24       80.91       35.00     21.39 o 
 -21   1  25       19.25       17.50      9.72 o 
 -19   1  25      219.53      237.96     24.84 o 
 -17   1  25      685.89      696.40     29.87 o 
 -15   1  25       19.53       19.02      8.67 o 
 -13   1  25      541.15      517.55     29.75 o 
 -11   1  25      141.03      185.95     27.51 o 
  -9   1  25     1831.17     1820.27     42.70 o 
  -7   1  25      221.97      222.76     17.15 o 
  -5   1  25      862.33      905.19     28.38 o 
  -3   1  25      564.34      708.00     24.51 o 
  -1   1  25     1516.65     1549.55     43.48 o 
   1   1  25      421.18      426.40     19.37 o 
   3   1  25     1078.77     1149.28     31.32 o 
   5   1  25     2139.75     2188.46     43.89 o 
   7   1  25      109.99       97.28     11.40 o 
   9   1  25       13.03       17.04      7.28 o 
  11   1  25      938.94      946.16     30.11 o 
  13   1  25        4.01        5.56      8.49 o 
  15   1  25       27.45       21.47     12.36 o 
  17   1  25     1043.68     1250.85     60.50 o 
 -18   2  25      215.34      239.97     29.98 o 
 -16   2  25      214.82      212.93     22.75 o 
 -14   2  25     2054.74     2167.47     50.73 o 
 -12   2  25       17.25       17.62      8.21 o 
 -10   2  25     1120.51     1112.72     34.39 o 
  -8   2  25      515.14      500.75     23.74 o 
  -6   2  25      740.53      688.37     30.87 o 
  -4   2  25      909.75      780.84     30.96 o 
  -2   2  25     5596.16     5395.98     77.26 o 
   0   2  25      339.96      353.20     20.58 o 
   2   2  25      506.90      716.75     41.88 o 
   4   2  25       61.55       89.45     11.21 o 
   6   2  25       78.02       61.01     10.03 o 
   8   2  25      335.60      337.14     20.28 o 
  10   2  25       90.82       81.09     10.68 o 
  12   2  25      827.56      850.65     35.10 o 
  14   2  25     2093.61     2201.96     60.29 o 
  16   2  25       11.43        2.91     10.56 o 
  18   2  25     1051.02     1033.71     41.62 o 
 -17   3  25      529.65      560.75     52.88 o 
 -15   3  25       45.64       73.05     15.09 o 
 -13   3  25      113.35      116.01     14.14 o 
 -11   3  25      375.90      385.00     23.14 o 
  -9   3  25      261.54      208.01     17.24 o 
  -7   3  25       95.67       85.14     14.00 o 
  -5   3  25      128.82      103.76     14.94 o 
  -3   3  25        6.79       13.34      7.86 o 
  -1   3  25      284.81      261.39     18.45 o 
   1   3  25     2300.49     2351.36     58.22 o 
   3   3  25      466.09      517.89     29.75 o 
   5   3  25       27.43       30.66      8.22 o 
   7   3  25       21.26       10.27      6.83 o 
   9   3  25      261.94      272.24     25.21 o 
  11   3  25      622.19      624.61     30.15 o 
  13   3  25      146.86      187.12     20.15 o 
  15   3  25        5.28       22.23     11.71 o 
  17   3  25        8.94        7.33      9.31 o 
 -18   4  25      246.28      303.35     52.50 o 
 -16   4  25      240.78      259.57     26.26 o 
 -14   4  25       44.14       35.60     13.22 o 
 -12   4  25     1147.73     1119.84     42.58 o 
 -10   4  25     1072.05     1101.17     60.18 o 
  -8   4  25      181.42      206.46     20.29 o 
  -6   4  25      351.56      315.81     20.03 o 
  -4   4  25     1666.09     1697.95     40.91 o 
  -2   4  25     1567.88     1466.28     37.61 o 
   0   4  25      288.57      240.83     18.23 o 
   2   4  25     4155.39     3965.54     67.53 o 
   4   4  25      512.60      530.36     39.15 o 
   6   4  25       86.00       91.28     14.85 o 
   8   4  25     2388.80     2563.38     64.66 o 
  10   4  25       70.19       81.55     17.72 o 
  12   4  25       13.27        0.92     11.15 o 
  14   4  25        4.04       13.24      9.31 o 
  16   4  25      111.71      107.93     19.25 o 
 -17   5  25      687.27      834.20     66.11 o 
 -15   5  25      775.83      746.94     45.13 o 
 -13   5  25       36.03        9.72      8.70 o 
 -11   5  25      478.42      424.12     38.21 o 
  -9   5  25     2463.17     2478.04     62.53 o 
  -7   5  25     1143.00     1226.13     35.79 o 
  -5   5  25      703.21      701.44     26.69 o 
  -3   5  25        5.23        9.47     10.38 o 
  -1   5  25      362.93      358.73     22.33 o 
   1   5  25      248.29      245.44     19.05 o 
   3   5  25      502.55      554.12     26.67 o 
   5   5  25      835.77      864.23     37.72 o 
   7   5  25      863.76      834.67     37.27 o 
   9   5  25      788.73      738.22     86.53 o 
  11   5  25     2171.61     2112.75     74.85 o 
  13   5  25      269.17      302.28     33.67 o 
 -12   6  25       23.21        8.81     10.24 o 
 -10   6  25       60.27       32.03     11.76 o 
  -8   6  25      153.11      184.90     20.81 o 
  -6   6  25       29.70       30.01      9.28 o 
  -4   6  25        1.91       -1.07      7.54 o 
  -2   6  25     1185.71     1164.51     36.12 o 
   0   6  25     1187.70     1142.82     35.58 o 
   2   6  25      701.54      662.04     34.61 o 
   4   6  25       38.08       23.85     13.06 o 
   6   6  25       91.72      126.72     19.31 o 
   8   6  25        6.95       -6.20     14.39 o 
  10   6  25       28.49       13.42     13.54 o 
  -9   7  25      392.02      474.40     42.78 o 
  -7   7  25     2619.65     2750.36     79.94 o 
  -5   7  25      564.76      635.83     33.12 o 
  -3   7  25      671.86      687.44     38.45 o 
  -1   7  25      828.53      864.34     38.90 o 
   1   7  25      194.84      162.99     21.69 o 
   3   7  25      752.83      715.17     37.60 o 
   5   7  25        8.78       45.72     14.19 o 
   7   7  25      151.92      133.26     23.37 o 
  -6   8  25      772.42      752.53     54.45 o 
   0   8  25      438.28      517.25     56.39 o 
   2   8  25      137.25      103.06     25.28 o 
 -18   0  26      812.49      925.56     48.45 o 
 -16   0  26     3785.54     3863.30    108.89 o 
 -14   0  26     2705.90     2643.43     80.81 o 
 -12   0  26     1608.50     1581.85     59.71 o 
 -10   0  26     1341.90     1474.10     55.57 o 
  -8   0  26      196.48      178.20     21.87 o 
  -6   0  26     2712.72     2402.58     70.08 o 
  -4   0  26     3326.60     3242.84    140.01 o 
  -2   0  26      665.88      656.31     35.97 o 
   0   0  26     2847.12     2884.91    141.95 o 
   2   0  26      223.04      182.79     33.06 o 
   4   0  26    17007.96    16525.76    283.90 o 
   6   0  26     3390.79     3590.20     85.93 o 
   8   0  26        0.40        0.52     10.24 o 
  10   0  26       39.51       24.31     11.00 o 
  12   0  26      420.07      534.69     67.09 o 
  14   0  26     2035.01     1975.11     65.83 o 
  16   0  26     1218.11     1328.12     87.50 o 
  18   0  26      144.00      126.39     31.11 o 
 -19   1  26      129.44       91.39     25.28 o 
 -17   1  26       20.22        5.38      9.36 o 
 -15   1  26      547.99      621.11     28.04 o 
 -13   1  26      902.35      933.08     35.65 o 
 -11   1  26       45.37       46.37      9.65 o 
  -9   1  26      883.00      888.25     29.87 o 
  -7   1  26       31.64       21.92      7.89 o 
  -5   1  26     4597.73     4216.00     68.70 o 
  -3   1  26      950.34     1022.08     30.35 o 
  -1   1  26     2509.33     2195.62     53.13 o 
   1   1  26     1542.07     1602.31     44.52 o 
   3   1  26       29.88       69.05      9.94 o 
   5   1  26      517.12      600.34     27.30 o 
   7   1  26     4213.79     4094.05     67.03 o 
   9   1  26     1001.49      987.30     30.57 o 
  11   1  26        2.46       -2.23      6.18 o 
  13   1  26      608.25      659.42     32.38 o 
  15   1  26      106.46       91.90     15.92 o 
  17   1  26       30.63       20.03     13.61 o 
 -18   2  26       56.73       74.30     15.34 o 
 -16   2  26     3044.98     3115.25     77.51 o 
 -14   2  26      728.70      809.03     47.74 o 
 -12   2  26      662.86      652.35     27.52 o 
 -10   2  26      796.42      663.56     26.30 o 
  -8   2  26       98.20       77.29     11.26 o 
  -6   2  26        1.31        4.41      7.43 o 
  -4   2  26      149.69      174.73     18.24 o 
  -2   2  26      509.85      533.20     31.26 o 
   0   2  26      315.21      343.19     20.75 o 
   2   2  26      805.07      792.64     27.15 o 
   4   2  26      228.51      179.68     15.78 o 
   6   2  26      710.23      671.69     25.00 o 
   8   2  26      983.02      975.31     36.93 o 
  10   2  26      671.71      708.60     26.74 o 
  12   2  26     1446.42     1551.14     51.65 o 
  14   2  26      134.12      133.76     18.58 o 
  16   2  26        0.43        9.03      9.57 o 
 -17   3  26     2692.65     2870.60     75.99 o 
 -15   3  26       23.87       54.62     17.83 o 
 -13   3  26     2276.85     2289.81     52.96 o 
 -11   3  26     2747.64     2596.50     55.08 o 
  -9   3  26      493.49      440.27     25.01 o 
  -7   3  26       18.52       27.74      9.78 o 
  -5   3  26       91.90       88.93     14.51 o 
  -3   3  26      378.40      322.60     20.18 o 
  -1   3  26      288.41      307.15     20.03 o 
   1   3  26      145.81      171.10     19.37 o 
   3   3  26     1538.80     1540.89     39.00 o 
   5   3  26       91.68       88.14     12.32 o 
   7   3  26      434.83      434.00     22.95 o 
   9   3  26      225.45      215.86     25.41 o 
  11   3  26     2565.55     2566.30    107.92 o 
  13   3  26      215.36      209.92     22.06 o 
  15   3  26     1852.85     1789.05     55.93 o 
  17   3  26        1.73       -4.86      9.62 o 
 -16   4  26     1369.24     1553.68     93.34 o 
 -14   4  26      104.16       80.57     16.07 o 
 -12   4  26      178.36      147.38     24.29 o 
 -10   4  26       21.56       25.18     10.56 o 
  -8   4  26        5.21        5.76      8.84 o 
  -6   4  26        7.30       12.32      8.98 o 
  -4   4  26       84.95       96.82     12.25 o 
  -2   4  26       95.50      106.72     12.80 o 
   0   4  26      976.87      852.66     29.41 o 
   2   4  26       92.54       84.55     11.85 o 
   4   4  26      240.63      234.89     18.68 o 
   6   4  26      237.82      275.56     24.26 o 
   8   4  26      254.98      294.12     25.00 o 
  10   4  26      364.13      265.73     30.16 o 
  12   4  26      316.14      306.72     50.56 o 
  14   4  26       18.20       19.91     14.39 o 
  16   4  26      132.21      108.89     23.33 o 
 -13   5  26        0.21        2.33      9.71 o 
 -11   5  26      408.94      516.75     42.90 o 
  -9   5  26     1106.02     1189.62     42.70 o 
  -7   5  26      912.55      957.43     38.23 o 
  -5   5  26      108.32      136.91     14.95 o 
  -3   5  26        0.11       -5.40      6.26 o 
  -1   5  26      613.68      557.74     25.82 o 
   1   5  26      714.53      653.81     27.07 o 
   3   5  26        0.91       -0.51      7.28 o 
   5   5  26      650.86      646.57     36.13 o 
   7   5  26      397.44      408.64     38.89 o 
   9   5  26       97.57       95.21     20.08 o 
  11   5  26      231.79      272.87     31.54 o 
  13   5  26      200.96      154.22     24.64 o 
 -10   6  26     1466.97     1493.68     75.84 o 
  -8   6  26        8.96        6.66      8.55 o 
  -6   6  26       42.20       29.04      9.10 o 
  -4   6  26       44.77       68.18     13.47 o 
  -2   6  26      166.32      168.25     16.71 o 
   0   6  26      733.98      730.83     29.07 o 
   2   6  26     1109.76     1008.19     41.45 o 
   4   6  26      181.62      222.45     23.94 o 
   6   6  26     1151.43     1187.47     47.07 o 
   8   6  26      652.85      703.71     71.95 o 
  10   6  26      176.99      170.11     26.58 o 
  -9   7  26      158.42      167.23     25.28 o 
  -7   7  26        6.04       -8.24      8.24 o 
  -5   7  26       15.46       26.05     14.49 o 
  -3   7  26      322.55      359.18     24.67 o 
  -1   7  26       19.91       19.31     11.71 o 
   1   7  26       64.85       60.15     15.22 o 
   3   7  26      826.24      782.45     38.49 o 
   5   7  26     3258.58     3355.75    107.59 o 
   0   8  26       10.75       -3.89     11.67 o 
 -19   1  27      216.78      194.45     25.28 o 
 -17   1  27      312.74      354.95     24.58 o 
 -15   1  27       63.62       95.56     14.23 o 
 -13   1  27      490.53      519.59     28.67 o 
 -11   1  27       63.26       85.51     12.49 o 
  -9   1  27     1140.80     1118.33     34.51 o 
  -7   1  27      880.17      834.96     28.89 o 
  -5   1  27      569.38      516.62     33.40 o 
  -3   1  27       67.24       87.96     13.38 o 
  -1   1  27       67.69      123.33     15.31 o 
   1   1  27     3017.92     3092.61     65.84 o 
   3   1  27     1490.32     1482.61     42.63 o 
   5   1  27     1016.85     1115.55     55.14 o 
   7   1  27      499.72      574.21     27.30 o 
   9   1  27      728.48      707.90     26.48 o 
  11   1  27     3160.69     3148.21     96.83 o 
  13   1  27       50.64       48.64     12.25 o 
  15   1  27        7.62       12.22      9.57 o 
  17   1  27      480.42      472.00     41.18 o 
 -16   2  27      540.83      574.59     37.93 o 
 -14   2  27      240.04      361.39     24.72 o 
 -12   2  27      833.00      818.36     30.71 o 
 -10   2  27      451.96      456.48     26.94 o 
  -8   2  27       27.25       10.09     10.56 o 
  -6   2  27        2.17       10.13      7.90 o 
  -4   2  27       24.81       47.52     14.41 o 
  -2   2  27      446.81      498.40     27.21 o 
   0   2  27      967.06     1069.59     46.27 o 
   2   2  27      301.72      322.85     20.61 o 
   4   2  27     6563.72     6424.21    123.78 o 
   6   2  27      362.05      394.59     47.17 o 
   8   2  27     4892.07     5088.37    130.06 o 
  10   2  27      538.12      552.00     38.31 o 
  12   2  27       93.93      109.57     15.45 o 
  14   2  27       34.81       15.71     10.30 o 
  16   2  27      331.56      332.43     60.06 o 
 -17   3  27      238.39      231.40     42.78 o 
 -15   3  27       21.46        2.20     11.11 o 
 -13   3  27       17.72       12.85      8.95 o 
 -11   3  27      779.05      643.34     28.09 o 
  -9   3  27       20.59       38.47     10.41 o 
  -7   3  27       35.34       28.25      9.60 o 
  -5   3  27       64.93       71.72     13.06 o 
  -3   3  27      676.02      653.24     30.43 o 
  -1   3  27      550.86      522.99     24.23 o 
   1   3  27      399.21      376.93     22.53 o 
   3   3  27     2632.75     2492.43     51.70 o 
   5   3  27      101.34      110.11     13.05 o 
   7   3  27       16.66        9.83      7.28 o 
   9   3  27     2777.79     2950.54     85.86 o 
  11   3  27     1980.39     2098.61     72.72 o 
  13   3  27        1.07       -0.80     29.17 o 
  15   3  27      874.56      869.77     38.47 o 
 -16   4  27      408.92      423.91     58.34 o 
 -14   4  27       24.58        9.33     15.56 o 
 -12   4  27     1661.97     1672.76     67.00 o 
 -10   4  27      525.79      549.61     37.75 o 
  -8   4  27      927.45      788.98     42.05 o 
  -6   4  27     1127.33     1113.44     40.60 o 
  -4   4  27       36.01       47.13     11.85 o 
  -2   4  27       46.78       55.35     10.63 o 
   0   4  27      181.89      196.30     16.99 o 
   2   4  27      706.38      738.02     27.87 o 
   4   4  27      646.26      663.28     27.03 o 
   6   4  27     2620.09     2514.61     64.98 o 
   8   4  27      358.51      385.28     29.55 o 
  10   4  27      136.63      144.83     35.97 o 
  12   4  27       34.09        5.40     12.15 o 
  14   4  27      154.20      128.23     19.90 o 
 -11   5  27      477.54      556.33     44.38 o 
  -9   5  27     2757.72     2832.87     89.43 o 
  -7   5  27        3.54       10.74      9.38 o 
  -5   5  27      299.60      288.06     24.34 o 
  -3   5  27     1937.50     1980.34     47.59 o 
  -1   5  27      107.25       91.52     14.31 o 
   1   5  27       38.66       45.74     10.78 o 
   3   5  27     1184.44     1250.68     37.88 o 
   5   5  27     2681.31     2656.31     68.68 o 
   7   5  27     4771.79     4813.35    122.23 o 
   9   5  27      491.37      569.03     76.81 o 
  11   5  27     1033.75     1076.58    103.06 o 
 -10   6  27     1096.62     1112.27     71.95 o 
  -8   6  27       31.56        9.93      9.16 o 
  -6   6  27     1234.37     1374.83     40.45 o 
  -4   6  27      576.57      562.17     28.27 o 
  -2   6  27      441.27      417.59     25.83 o 
   0   6  27       76.83       69.37     12.12 o 
   2   6  27      750.14      764.31     37.25 o 
   4   6  27       51.57       80.21     18.24 o 
   6   6  27        3.54       24.18     12.25 o 
   8   6  27      354.40      387.96     37.12 o 
  -7   7  27       51.55       54.45     15.56 o 
  -5   7  27     1600.55     1678.80     66.11 o 
  -3   7  27       33.20       37.14     10.10 o 
  -1   7  27      794.45      814.05     38.49 o 
   1   7  27     1070.54     1249.87     73.68 o 
   3   7  27      452.37      452.08     51.57 o 
 -18   0  28      177.63      145.84     23.33 o 
 -16   0  28     1354.40     1561.19     64.23 o 
 -14   0  28      185.70      313.94     33.50 o 
 -12   0  28      514.43      513.93     70.00 o 
 -10   0  28     1906.83     1822.57     64.58 o 
  -8   0  28      901.97      898.44     43.30 o 
  -6   0  28       19.93       37.25     13.01 o 
  -4   0  28     4968.55     4805.29    107.93 o 
  -2   0  28      654.90      690.84     47.64 o 
   0   0  28      271.91      293.62     40.84 o 
   2   0  28       88.35       93.34     25.28 o 
   4   0  28     2790.57     2895.41    112.78 o 
   6   0  28     1598.80     1526.46     79.73 o 
   8   0  28     1729.37     1763.55     59.80 o 
  10   0  28       71.62      106.42     16.82 o 
  12   0  28      407.59      421.14     35.43 o 
  14   0  28        3.75       21.39     17.50 o 
  16   0  28      374.13      346.13     48.61 o 
 -17   1  28        6.92       -5.96      8.74 o 
 -15   1  28       54.33       20.81     10.49 o 
 -13   1  28       14.33       18.26      9.65 o 
 -11   1  28      596.89      609.36     26.33 o 
  -9   1  28       21.92       10.46      8.70 o 
  -7   1  28     8769.89     8598.71    114.93 o 
  -5   1  28      255.25      219.01     18.52 o 
  -3   1  28     4498.30     4378.41     83.81 o 
  -1   1  28     1887.40     1887.88     50.86 o 
   1   1  28     4183.64     4298.99    113.75 o 
   3   1  28      118.40      130.14     19.10 o 
   5   1  28        6.80       25.12      8.43 o 
   7   1  28      115.62      110.56     14.59 o 
   9   1  28      124.84      125.18     15.64 o 
  11   1  28      703.27      787.16     28.74 o 
  13   1  28      232.28      213.67     21.94 o 
  15   1  28        9.31        4.89      9.40 o 
 -16   2  28     2420.43     2571.55     70.81 o 
 -14   2  28      150.93      127.77     15.81 o 
 -12   2  28     1178.53     1383.32     40.74 o 
 -10   2  28      362.75      396.46     24.43 o 
  -8   2  28        1.91       -6.18      6.18 o 
  -6   2  28     5066.28     4993.43     93.42 o 
  -4   2  28      541.95      635.99     30.27 o 
  -2   2  28      172.95      130.74     18.23 o 
   0   2  28      231.20      226.36     20.94 o 
   2   2  28       25.77       20.01      7.86 o 
   6   2  28     2466.38     2555.51     60.97 o 
   8   2  28       63.84       91.43     17.15 o 
  10   2  28      118.67      101.19     19.45 o 
  12   2  28      156.31      145.84     22.89 o 
  14   2  28      227.68      207.02     21.85 o 
  16   2  28      956.12      935.29    108.89 o 
 -15   3  28      301.37      324.32     29.02 o 
 -13   3  28      110.59      112.07     18.32 o 
 -11   3  28      829.34      846.23     36.80 o 
  -9   3  28      126.96      122.20     18.41 o 
  -7   3  28       63.82       69.57     20.52 o 
  -5   3  28      780.80      674.76     31.39 o 
  -3   3  28     2063.91     2123.02     56.85 o 
  -1   3  28      557.93      593.61     29.47 o 
   1   3  28       79.17       94.06     15.44 o 
   3   3  28      390.08      412.28     39.29 o 
   5   3  28      375.02      415.49     24.44 o 
   7   3  28     2268.72     2422.84     59.78 o 
   9   3  28     1648.64     1711.00     63.93 o 
  11   3  28       75.28       77.78     27.22 o 
  13   3  28      554.43      594.04     42.03 o 
  15   3  28       15.93      -15.56     15.56 o 
 -12   4  28      330.64      267.88     42.78 o 
 -10   4  28      138.54       87.26     14.85 o 
  -8   4  28      185.54      204.19     21.57 o 
  -6   4  28      796.35      875.59     40.00 o 
  -4   4  28       37.90       23.83      9.89 o 
  -2   4  28       67.33       65.26     11.02 o 
   0   4  28       53.80       70.51     11.50 o 
   2   4  28      463.71      471.29     25.07 o 
   4   4  28      210.06      188.97     17.50 o 
   6   4  28      220.30      222.32     22.57 o 
   8   4  28      450.81      438.86     31.72 o 
  10   4  28     3039.96     3335.97     96.93 o 
  12   4  28      352.87      418.38     85.56 o 
 -11   5  28       37.59       67.82     16.53 o 
  -9   5  28        0.35       19.11      8.78 o 
  -7   5  28     1059.81     1108.57     49.54 o 
  -5   5  28      543.23      515.36     33.87 o 
  -3   5  28     1075.05     1065.34     37.13 o 
  -1   5  28        3.32       17.80     10.38 o 
   1   5  28       39.71       48.80     10.45 o 
   3   5  28     2820.36     2794.63     70.89 o 
   5   5  28      188.27      190.63     24.77 o 
   7   5  28     1582.45     1506.49     52.70 o 
   9   5  28      582.00      661.61     49.44 o 
  -8   6  28       50.10        9.72     15.56 o 
  -6   6  28      355.10      365.58     28.48 o 
  -4   6  28        8.39        0.21      7.83 o 
  -2   6  28      361.66      395.29     25.28 o 
   0   6  28     1197.38     1213.09     38.50 o 
   2   6  28       60.59       35.00     14.36 o 
   4   6  28       73.67       72.72     16.37 o 
   6   6  28     3138.55     3343.75     82.80 o 
  -5   7  28     1586.57     1837.89    228.48 o 
  -3   7  28      687.63      654.54     29.84 o 
  -1   7  28       96.08       88.85     27.22 o 
   1   7  28        8.28       32.90     19.45 o 
 -17   1  29        2.12       -5.83      9.72 o 
 -15   1  29       11.49       25.55     10.65 o 
 -13   1  29       18.14       -0.03      9.81 o 
 -11   1  29      201.90      208.01     18.94 o 
  -9   1  29      662.31      689.45     28.12 o 
  -7   1  29      446.68      549.59     34.80 o 
  -5   1  29      629.61      620.76     34.73 o 
  -3   1  29     3165.96     3248.98     71.10 o 
  -1   1  29     1882.34     1920.76     52.77 o 
   1   1  29      981.82     1114.37     66.11 o 
   3   1  29      995.58     1009.45     45.37 o 
   5   1  29       51.12       53.21     14.58 o 
   7   1  29       47.22       61.21     11.11 o 
   9   1  29       17.88       33.80     15.41 o 
  11   1  29       47.07       68.66     11.94 o 
  13   1  29      192.94      168.23     20.15 o 
  15   1  29      318.77      306.66     25.67 o 
 -16   2  29        1.46        0.00     19.45 o 
 -14   2  29       47.27       32.95     10.86 o 
 -12   2  29     2132.28     2264.49     63.15 o 
 -10   2  29      339.40      329.80     23.29 o 
  -8   2  29       71.72       42.13     11.94 o 
  -6   2  29      308.22      323.29     25.77 o 
  -4   2  29     2012.36     1887.83     53.48 o 
  -2   2  29     1783.41     1771.34     51.26 o 
   0   2  29      393.96      360.05     26.51 o 
   2   2  29      485.99      485.22     34.59 o 
   4   2  29      320.02      320.87     24.31 o 
   6   2  29       42.63       61.01     14.58 o 
   8   2  29      657.51      673.43     31.27 o 
  10   2  29      437.34      428.74     37.05 o 
  12   2  29        3.06       -1.94     16.53 o 
  14   2  29       32.96       40.53     13.01 o 
  16   2  29        2.27       -9.72      9.72 o 
 -15   3  29        1.59       -7.78     17.50 o 
 -13   3  29       66.65      110.18     16.63 o 
 -11   3  29      307.30      276.67     26.37 o 
  -9   3  29      583.54      666.60     32.74 o 
  -7   3  29       76.66       72.43     13.82 o 
  -5   3  29       13.40       29.97     10.44 o 
  -3   3  29      747.02      762.09     34.28 o 
  -1   3  29     2008.72     1996.09     55.93 o 
   1   3  29     2095.09     2166.36     58.18 o 
   3   3  29      128.70      129.91     17.29 o 
   5   3  29      710.49      707.52     27.54 o 
   7   3  29     1218.49     1285.40     51.81 o 
   9   3  29      430.73      447.81     37.79 o 
  11   3  29        0.52      -10.00     10.00 o 
  13   3  29       33.98       41.76     21.39 o 
 -12   4  29      667.19      719.11     44.38 o 
 -10   4  29      331.52      288.09     25.63 o 
  -8   4  29     4363.69     4411.67    112.18 o 
  -6   4  29      454.67      496.74     33.26 o 
  -4   4  29      401.99      401.86     30.00 o 
  -2   4  29      379.23      329.99     26.18 o 
   0   4  29       83.95       80.66     12.58 o 
   2   4  29     3199.36     3120.96     62.28 o 
   4   4  29        3.58        4.54      7.57 o 
   6   4  29      718.84      740.58     37.06 o 
   8   4  29      192.45      201.00     25.69 o 
  10   4  29      714.57      771.84     44.67 o 
  12   4  29     1193.61     1063.66     73.89 o 
  -9   5  29       43.84       35.65     27.22 o 
  -7   5  29      163.33      165.30     29.34 o 
  -5   5  29      589.05      581.10     32.00 o 
  -3   5  29      165.25      158.68     19.96 o 
  -1   5  29     7323.41     7474.80    108.83 o 
   1   5  29      153.61      121.85     14.62 o 
   3   5  29      191.53      173.95     21.58 o 
   5   5  29        0.91      -10.20     10.77 o 
   7   5  29        1.94        0.74     18.16 o 
   9   5  29      133.85      112.78     29.17 o 
  -6   6  29        0.10       13.33      9.33 o 
  -4   6  29      383.14      424.91     31.00 o 
  -2   6  29       57.89       66.66     11.98 o 
   0   6  29      181.40      153.73     20.21 o 
   2   6  29       11.48       -8.93     10.95 o 
   4   6  29      257.14      195.50     22.36 o 
   6   6  29     1093.57     1231.11     60.28 o 
 -16   0  30       19.61        7.78      9.72 o 
 -14   0  30      119.24      153.25     23.80 o 
 -12   0  30     1561.90     1634.46     65.83 o 
 -10   0  30     1075.71     1164.89     52.92 o 
  -8   0  30     3473.73     3434.23     93.50 o 
  -6   0  30      126.65      126.93     19.90 o 
  -4   0  30       98.02      116.57     19.90 o 
  -2   0  30       39.77       21.39     17.50 o 
   0   0  30      371.80      390.85     46.67 o 
   2   0  30     2356.21     2420.94    105.00 o 
   4   0  30       55.90       42.78     17.50 o 
   6   0  30       56.77       87.50     25.28 o 
   8   0  30       32.38        9.72     11.67 o 
  10   0  30      324.55      375.67     32.91 o 
  12   0  30     1042.03     1027.39     95.28 o 
  14   0  30       36.46       91.39     25.28 o 
 -15   1  30     1222.49     1353.54     42.12 o 
 -13   1  30        6.95       -4.58      8.40 o 
 -11   1  30       10.57       14.85      9.86 o 
  -9   1  30       24.45        8.21      8.28 o 
  -7   1  30       94.21      116.37     22.53 o 
  -5   1  30     3406.15     3468.53     75.56 o 
  -3   1  30      329.06      359.74     26.46 o 
  -1   1  30      678.42      645.78     30.63 o 
   1   1  30      277.30      263.66     27.50 o 
   3   1  30       71.85       75.18     15.12 o 
   5   1  30       52.91       46.55     11.63 o 
   7   1  30      236.58      239.63     26.02 o 
   9   1  30      341.08      368.42     26.90 o 
  11   1  30       90.63      133.84     16.37 o 
  13   1  30      109.70       61.03     22.36 o 
 -14   2  30       49.17       36.12     10.05 o 
 -12   2  30       92.60       85.86     14.03 o 
 -10   2  30      373.01      449.21     32.17 o 
  -8   2  30        0.41       12.08      9.40 o 
  -6   2  30        0.73        6.48      8.98 o 
  -4   2  30      727.71      679.39     41.07 o 
  -2   2  30       86.44       84.65     14.78 o 
   0   2  30       72.40       79.50     13.82 o 
   2   2  30      836.79      867.61     43.17 o 
   4   2  30     1192.87     1293.39     52.92 o 
   6   2  30     3107.31     3268.34     97.27 o 
   8   2  30      799.99      919.30     36.94 o 
  10   2  30      167.42      189.58     25.69 o 
  12   2  30      221.95      227.71     28.78 o 
  14   2  30      664.19      647.53     54.45 o 
 -11   3  30     1540.88     1555.77     52.17 o 
  -9   3  30      864.61      922.51     39.20 o 
  -7   3  30      388.91      357.95     27.94 o 
  -5   3  30      978.74     1002.32     43.29 o 
  -3   3  30      339.72      315.74     25.77 o 
  -1   3  30       21.01       48.33     15.65 o 
   1   3  30        7.53       36.95     10.84 o 
   3   3  30      852.38      947.67     31.80 o 
   5   3  30      554.61      640.46     32.25 o 
   7   3  30        8.36       11.78      9.06 o 
   9   3  30      435.72      417.94     37.79 o 
  11   3  30      596.59      626.48     42.52 o 
 -10   4  30      835.27      929.35     55.03 o 
  -8   4  30     2719.72     2970.71     73.79 o 
  -6   4  30       89.69       72.17     14.11 o 
  -4   4  30       16.49       12.67     10.76 o 
  -2   4  30      274.98      273.02     25.00 o 
   0   4  30       12.48       -5.42      9.98 o 
   2   4  30        3.32       30.52      9.36 o 
   4   4  30      246.82      249.88     20.82 o 
   6   4  30       41.34       59.42     12.72 o 
   8   4  30      237.52      230.60     28.20 o 
  10   4  30      187.93      225.57     38.89 o 
  -7   5  30      264.32      311.77     27.58 o 
  -5   5  30        0.20       21.19      9.49 o 
  -3   5  30       42.90       43.22     12.72 o 
  -1   5  30     2419.55     2675.02     97.32 o 
   1   5  30      105.45      111.87     14.58 o 
   3   5  30        4.74       10.21     19.59 o 
   5   5  30       42.12       39.36     12.72 o 
   7   5  30       68.02       62.66     17.63 o 
  -4   6  30     1927.85     1877.51     66.00 o 
  -2   6  30      146.87      152.21     17.05 o 
   0   6  30      206.12      173.62     28.20 o 
   2   6  30      124.19       83.61     23.33 o 
   4   6  30       32.62        7.78     13.61 o 
 -15   1  31     1045.45      972.27     62.23 o 
 -13   1  31        4.32       -7.41      8.70 o 
 -11   1  31      713.54      777.97     32.06 o 
  -9   1  31        0.92       -8.64      8.64 o 
  -7   1  31     1212.48     1211.66     44.47 o 
  -5   1  31      525.17      622.23     31.43 o 
  -3   1  31      111.59      141.47     17.89 o 
  -1   1  31     1600.71     1667.85     61.87 o 
   1   1  31       11.04       -1.94      8.86 o 
   3   1  31      344.25      413.52     34.29 o 
   5   1  31     2441.60     2403.52     74.93 o 
   7   1  31       12.05       26.70     10.24 o 
   9   1  31      156.57      201.91     28.20 o 
  11   1  31     1442.29     1549.86     61.83 o 
  13   1  31        9.28        0.60     17.50 o 
 -14   2  31       60.24       27.22     19.45 o 
 -12   2  31        9.69       23.93     12.08 o 
 -10   2  31      395.73      458.45     42.73 o 
  -8   2  31     2000.36     2163.53    111.66 o 
  -6   2  31      124.78      141.58     18.63 o 
  -4   2  31      498.53      470.44     31.63 o 
  -2   2  31       11.85        4.26      9.25 o 
   0   2  31        8.63       -7.65      7.65 o 
   2   2  31      116.71      115.99     17.72 o 
   4   2  31      132.77      163.48     21.87 o 
   6   2  31      146.09      207.96     24.03 o 
   8   2  31     2901.78     3081.52     72.41 o 
  10   2  31       29.70       34.26     14.39 o 
  12   2  31      261.21      241.48     27.40 o 
 -13   3  31       39.64        0.00     11.67 o 
 -11   3  31       86.33      110.83     19.25 o 
  -9   3  31      175.75      153.26     19.20 o 
  -7   3  31       28.49       42.66     12.86 o 
  -5   3  31      178.10      166.00     20.30 o 
  -3   3  31      280.18      277.27     25.00 o 
  -1   3  31      344.62      410.42     30.15 o 
   1   3  31      927.91      990.81     39.91 o 
   3   3  31      192.04      256.53     23.43 o 
   5   3  31       11.34       -3.28      7.42 o 
   7   3  31      294.51      326.06     33.00 o 
   9   3  31       35.01       12.32     12.15 o 
  11   3  31      915.31      851.71     66.11 o 
 -10   4  31        7.55       -7.78     13.61 o 
  -8   4  31       31.01       28.11     14.92 o 
  -6   4  31      315.30      348.77     28.91 o 
  -4   4  31     1120.45     1163.91     46.09 o 
  -2   4  31       81.33       79.20     14.25 o 
   0   4  31       93.87       88.90     15.55 o 
   2   4  31       42.17       58.50     13.16 o 
   4   4  31       14.28        6.15      7.98 o 
   6   4  31      170.60      161.49     24.75 o 
   8   4  31       78.09       95.28     31.11 o 
  -7   5  31      204.61      157.51     29.17 o 
  -5   5  31     1654.84     1706.60     55.13 o 
  -3   5  31      838.56      917.99     39.19 o 
  -1   5  31       30.51       35.36     10.32 o 
   1   5  31      341.95      312.50     22.27 o 
   3   5  31       12.08       25.05     11.85 o 
   5   5  31      161.03      152.10     25.69 o 
   7   5  31      276.58      260.97     48.61 o 
  -2   6  31       12.66       21.39     13.61 o 
   2   6  31        0.03       15.56     11.67 o 
 -12   0  32      172.60      182.45     26.02 o 
 -10   0  32      894.99      927.01     50.06 o 
  -8   0  32      451.22      449.26     39.17 o 
  -6   0  32      120.92      128.34     33.06 o 
  -4   0  32        3.26      -15.56     15.56 o 
  -2   0  32     1725.42     1816.19     93.34 o 
   0   0  32     1835.36     1897.86     95.28 o 
   2   0  32      196.73      262.51     38.89 o 
   4   0  32      183.38      145.84     27.22 o 
   6   0  32       97.05      151.67     29.17 o 
   8   0  32      580.04      645.59     52.50 o 
  10   0  32      103.80       83.61     25.28 o 
  12   0  32      594.88      814.76     58.34 o 
 -13   1  32      704.56      611.40     69.03 o 
 -11   1  32      122.45      138.48     16.50 o 
  -9   1  32      133.47      153.53     26.56 o 
  -7   1  32      328.35      363.95     33.99 o 
  -5   1  32       83.86       82.12     14.15 o 
  -3   1  32      554.62      470.70     50.56 o 
  -1   1  32       65.01       97.54     16.33 o 
   1   1  32        0.16        9.72      9.62 o 
   3   1  32        1.06       20.42     11.00 o 
   5   1  32        0.63       30.20     11.63 o 
   7   1  32      896.59      941.31     46.69 o 
   9   1  32      883.93      901.83     63.20 o 
  11   1  32      648.03      626.14     52.50 o 
 -12   2  32     3251.61     3457.38    136.12 o 
 -10   2  32        1.61       19.22     11.85 o 
  -8   2  32      358.78      420.28     30.96 o 
  -6   2  32       16.15        3.74      9.06 o 
  -4   2  32      122.22      103.78     16.47 o 
  -2   2  32      831.94      802.65     36.25 o 
   0   2  32       81.56       81.70     17.63 o 
   2   2  32       12.09       31.80     11.67 o 
   4   2  32      152.83      150.77     21.28 o 
   6   2  32       64.29       45.55     17.50 o 
   8   2  32      134.81      140.23     21.28 o 
  10   2  32     1570.83     1741.99    138.06 o 
  12   2  32        4.58       19.45     11.67 o 
 -11   3  32      937.01      750.59     58.34 o 
  -9   3  32       22.50       25.64     10.29 o 
  -7   3  32       64.30       61.71     16.38 o 
  -5   3  32      614.05      597.81     34.45 o 
  -3   3  32        2.98        1.91     10.09 o 
  -1   3  32        0.73       13.07     10.12 o 
   1   3  32      295.54      268.81     24.31 o 
   3   3  32     1030.82     1139.98     52.50 o 
   5   3  32       93.52       65.86     14.00 o 
   7   3  32       89.77       99.72     17.87 o 
   9   3  32       32.62       75.84     19.45 o 
  -8   4  32       22.51       21.39     15.56 o 
  -6   4  32      118.67       81.59     15.14 o 
  -4   4  32      256.04      278.45     25.63 o 
  -2   4  32     1166.04     1192.29     45.44 o 
   0   4  32      110.14       79.65     15.56 o 
   2   4  32      479.84      469.56     33.57 o 
   4   4  32       27.49       23.33     15.77 o 
   6   4  32       14.60       79.73     21.39 o 
   8   4  32      204.00      198.34     33.06 o 
  -3   5  32     1059.52     1174.50     71.95 o 
  -1   5  32      116.44      146.34     22.65 o 
   1   5  32       71.26       49.91     13.91 o 
   3   5  32       66.06       48.99     12.17 o 
   5   5  32      769.89      842.18     46.71 o 
 -11   1  33      748.67      810.87     70.00 o 
  -9   1  33        0.22       -3.67     11.51 o 
  -7   1  33       11.01        9.72     11.92 o 
  -5   1  33       34.50        8.24      9.20 o 
  -3   1  33       65.11       95.97     17.63 o 
  -1   1  33      856.17      983.77     47.42 o 
   1   1  33      140.23      148.37     21.87 o 
   3   1  33      331.74      308.06     30.91 o 
   5   1  33      151.22       95.23     26.25 o 
   7   1  33     1274.10     1411.40     57.75 o 
   9   1  33      285.06      312.95     30.91 o 
 -10   2  33     1300.15     1405.07     61.46 o 
  -8   2  33      864.18      995.81     41.62 o 
  -6   2  33      766.57      812.56     37.50 o 
  -4   2  33        9.77       30.28     11.26 o 
  -2   2  33        3.26       14.95     10.74 o 
   0   2  33      980.91     1043.39     50.82 o 
   2   2  33       17.46       19.45     11.00 o 
   4   2  33     1329.93     1380.26     59.31 o 
   6   2  33      578.37      607.98     43.75 o 
   8   2  33     1281.33     1285.87     54.95 o 
  -9   3  33        0.67       15.56     11.67 o 
  -7   3  33       37.10       43.13     14.39 o 
  -5   3  33       32.13       31.19     11.26 o 
  -3   3  33        1.56       19.45     10.12 o 
  -1   3  33      786.72      854.69     46.50 o 
   1   3  33     1561.18     1627.92     63.20 o 
   3   3  33     1342.04     1470.98    121.53 o 
   5   3  33       95.03       82.24     15.82 o 
  -4   4  33      294.27      268.75     53.47 o 
  -2   4  33       88.37       98.39     26.31 o 
   0   4  33      318.78      286.86     32.23 o 
   2   4  33     1157.41     1211.41     94.31 o 
   1   5  33       17.32       13.61     11.67 o 
  -8   0  34      215.59      215.84     36.95 o 
  -6   0  34        3.50        0.00     15.56 o 
  -4   0  34     9306.64    10062.96    272.23 o 
  -2   0  34     1304.82     1658.69     91.39 o 
   0   0  34      256.69      272.23     40.84 o 
   2   0  34      352.45      326.68     44.72 o 
   4   0  34     1282.50     1464.23     85.56 o 
   6   0  34     1521.37     1617.85     89.45 o 
   8   0  34     2047.75     2109.82    103.06 o 
  -9   1  34       37.18      -19.45     19.45 o 
  -7   1  34        7.36        5.05     11.11 o 
  -5   1  34        8.63        7.78     15.56 o 
  -3   1  34      378.16      369.39     41.81 o 
  -1   1  34       17.50       45.70     12.37 o 
   1   1  34       29.36       43.00     12.15 o 
   3   1  34     3119.14     3441.94     97.62 o 
   5   1  34     1216.13     1319.29     56.37 o 
   7   1  34     2541.14     2752.87     95.28 o 
   9   1  34      134.37       73.89     21.39 o 
  -8   2  34     1291.34     1440.90     95.28 o 
  -6   2  34      801.52      890.02     49.44 o 
  -4   2  34        1.63       48.45     11.52 o 
  -2   2  34       13.53        1.46     10.00 o 
   0   2  34     1555.42     1642.19     65.30 o 
   2   2  34     1019.94     1170.02     53.57 o 
   4   2  34      188.46      217.33     26.02 o 
   6   2  34      185.27      157.51     31.11 o 
  -5   3  34       66.12       44.72     27.22 o 
  -3   3  34     1270.16     1323.32     59.52 o 
  -1   3  34     1126.53     1134.17     54.79 o 
   1   3  34      438.00      525.02     56.39 o 
   3   3  34        9.98       35.00     11.67 o 
   5   3  34       34.84        9.72     13.61 o 
   0   4  34        4.24      -19.45     19.45 o 
   2   4  34      159.48      155.56     27.22 o 
  -1   1  35      245.43      272.25     28.87 o 
   1   1  35      274.31      251.05     28.16 o 
   3   1  35      777.90     1009.21     70.00 o 
   5   1  35      811.94      937.27     66.11 o 
  -6   2  35       24.90       64.17     29.17 o 
   0   2  35     1527.49     1740.36     93.34 o 
   2   2  35      666.87      700.03     56.39 o 
   4   2  35       26.53       11.67     15.56 o 
  -3   3  35        7.17       52.50     25.28 o 
                                                 
